# Supplementary material for: Comparative transcriptomic analysis of gill reveals genes belonging to mTORC1 signaling pathway associated with the resistance trait of shrimp to VPAHPND
Source: Front Immunol. 2023 Apr 18;14:1150628. doi: 10.3389/fimmu.2023.1150628 (PMC10151482; doi:10.3389/fimmu.2023.1150628)
Supplement: Supplementary file 2 [file DataSheet_2.xlsx]

## Sheet: Supplementary Table S3
Supplementary Table S3 Gene ontology (GO) enrichment analysis of differentially expressed genes (DEGs) in each comparison group S4383-0-G-vs-R4345-0-G or S4383-6-G-vs-R4345-6-G (p adjust < 0.05). Biological process (BP), cellular component (CC), and molecular function (MF), respectively.
S4383-0-G-vs-R4345-0-G
GO ID	Description		pvalue	p.adjust
GO:0004812	aminoacyl-tRNA ligase activity	MF	0.000479384	0.035794
GO:0016875	ligase activity, forming carbon-oxygen bonds	MF	0.000479384	0.035794
GO:0016876	ligase activity, forming aminoacyl-tRNA and related compounds	MF	0.000479384	0.035794
GO:0032991	macromolecular complex	CC	0.000202562	0.0364611
S4383-6-G-vs-R4345-6-G
GO:0005840	ribosome	CC	1.46751e-18	1.26254e-16
GO:0030529	intracellular ribonucleoprotein complex	CC	1.78661e-18	1.26254e-16
GO:1990904	ribonucleoprotein complex	CC	1.78661e-18	1.26254e-16
GO:0044391	ribosomal subunit	CC	8.22385e-18	4.35864e-16
GO:0015935	small ribosomal subunit	CC	2.44805e-08	1.03797e-06
GO:0015934	large ribosomal subunit	CC	3.27497e-08	1.15716e-06
GO:0010467	gene expression	BP	5.24896e-08	3.53137e-05
GO:0006412	translation	BP	5.88234e-08	3.53137e-05
GO:0043043	peptide biosynthetic process	BP	5.88234e-08	3.53137e-05
GO:0043604	amide biosynthetic process	BP	1.39939e-07	6.30075e-05
GO:0004812	aminoacyl-tRNA ligase activity	MF	1.03146e-06	0.00011518
GO:0016875	ligase activity, forming carbon-oxygen bonds	MF	1.03146e-06	0.00011518
GO:0016876	ligase activity, forming aminoacyl-tRNA and related compounds	MF	1.03146e-06	0.00011518
GO:0008152	metabolic process	BP	3.25633e-07	0.000117293
GO:0006518	peptide metabolic process	BP	4.13121e-07	0.000124005
GO:1901566	organonitrogen compound biosynthetic process	BP	1.36457e-06	0.000241848
GO:0006418	tRNA aminoacylation for protein translation	BP	1.39779e-06	0.000241848
GO:0043038	amino acid activation	BP	1.39779e-06	0.000241848
GO:0043039	tRNA aminoacylation	BP	1.39779e-06	0.000241848
GO:0016032	viral process	BP	1.61142e-06	0.000241848
GO:0044764	multi-organism cellular process	BP	1.61142e-06	0.000241848
GO:1901564	organonitrogen compound metabolic process	BP	2.34067e-06	0.000324273
GO:0043603	cellular amide metabolic process	BP	3.61039e-06	0.000464451
GO:0006613	cotranslational protein targeting to membrane	BP	6.86378e-06	0.000824111
GO:0043241	protein complex disassembly	BP	8.19686e-06	0.000868385
GO:0043624	cellular protein complex disassembly	BP	8.19686e-06	0.000868385
GO:0032984	macromolecular complex disassembly	BP	2.27745e-05	0.00227871
GO:0005198	structural molecule activity	MF	3.88095e-05	0.0032503
GO:0003723	RNA binding	MF	5.74975e-05	0.00385233
GO:0032991	macromolecular complex	CC	0.000168276	0.00509635
GO:0006402	mRNA catabolic process	BP	5.40192e-05	0.00512045
GO:0006401	RNA catabolic process	BP	9.51376e-05	0.00815918
GO:0006612	protein targeting to membrane	BP	9.51376e-05	0.00815918
GO:0044403	symbiosis, encompassing mutualism through parasitism	BP	0.000107891	0.00844832
GO:0044419	interspecies interaction between organisms	BP	0.000107891	0.00844832
GO:0000956	nuclear-transcribed mRNA catabolic process	BP	0.00012281	0.0092159
GO:0071704	organic substance metabolic process	BP	0.000176066	0.0126838
GO:0005912	adherens junction	CC	0.000643928	0.0170641
GO:0022411	cellular component disassembly	BP	0.000260078	0.0180154
GO:0005622	intracellular	CC	0.000934507	0.0220128
GO:0005924	cell-substrate adherens junction	CC	0.00120368	0.0231983
GO:0030055	cell-substrate junction	CC	0.00120368	0.0231983
GO:0070161	anchoring junction	CC	0.00203948	0.0360308
GO:0006520	cellular amino acid metabolic process	BP	0.000575031	0.0383567
GO:0070997	neuron death	BP	0.000729518	0.0469237

## Sheet: Supplementary Table S4
Supplementary Table S4 KEGG pathway enrichment analysis of DEGs in each comparison group S4383-0-G-vs-R4345-0-G or S4383-6-G-vs-R4345-6-G (P < 0.05).
S4383-0-G-vs-R4345-0-G
KEGG_A_class	KEGG_B_class	Pathway	S4383-0-G-vs-R4345-0-G (511)	All (6417)	Pvalue	Qvalue	Pathway ID
Human Diseases	Cancers	Pathways in cancer	48	320	1.0428e-05	0.00325352	ko05200
Organismal Systems	Immune system	Th17 cell differentiation	10	29	4.6959e-05	0.0073256	ko04659
Organismal Systems	Endocrine system	PPAR signaling pathway	12	61	0.00269025	0.278543	ko03320
Environmental Information Processing	Signal transduction	Hippo signaling pathway - multiple species	8	33	0.00357106	0.278543	ko04392
Organismal Systems	Development	Axon guidance	16	99	0.00473725	0.284882	ko04360
Metabolism	Lipid metabolism	Synthesis and degradation of ketone bodies	6	22	0.0061289	0.284882	ko00072
Environmental Information Processing	Signal transduction	Sphingolipid signaling pathway	17	111	0.00639158	0.284882	ko04071
Metabolism	Glycan biosynthesis and metabolism	Glycosaminoglycan biosynthesis - heparan sulfate / heparin	5	17	0.00868217	0.316597	ko00534
Environmental Information Processing	Signal transduction	PI3K-Akt signaling pathway	27	212	0.00955942	0.316597	ko04151
Organismal Systems	Aging	Longevity regulating pathway - worm	15	98	0.0101473	0.316597	ko04212
Genetic Information Processing	Translation	Ribosome	20	147	0.0121726	0.321621	ko03010
Environmental Information Processing	Signal transduction	TGF-beta signaling pathway	10	57	0.0134237	0.321621	ko04350
Metabolism	Glycan biosynthesis and metabolism	Mucin type O-glycan biosynthesis	7	33	0.013461	0.321621	ko00512
Environmental Information Processing	Signal transduction	Hippo signaling pathway -fly	22	169	0.0144317	0.321621	ko04391
Metabolism	Carbohydrate metabolism	Butanoate metabolism	8	42	0.0161431	0.332032	ko00650
Human Diseases	Immune diseases	Inflammatiory bowel disease (IBD)	2	3	0.0179851	0.332032	ko05321
Organismal Systems	Endocrine system	Adipocytokine signaling pathway	8	43	0.0184975	0.332032	ko04920
Human Diseases	Cancers	Pancreatic cancer	9	52	0.0201673	0.332032	ko05212
Cellular Processes	Transport and catabolism	Endocytosis	26	215	0.0202199	0.332032	ko04144
Human Diseases	Infectious diseases	Human cytomegalovirus infection	15	107	0.0216733	0.338104	ko05163
Organismal Systems	Endocrine system	Parathyroid hormone synthesis, secretion and action	12	82	0.0279852	0.40953	ko04928
Human Diseases	Cancers	MicroRNAs in cancer	17	132	0.0320833	0.40953	ko05206
Environmental Information Processing	Signal transduction	Ras signaling pathway	18	142	0.0321553	0.40953	ko04014
Environmental Information Processing	Signal transduction	HIF-1 signaling pathway	12	84	0.0330684	0.40953	ko04066
Human Diseases	Endocrine and metabolic diseases	Insulin resistance	12	84	0.0330684	0.40953	ko04931
Organismal Systems	Immune system	Fc gamma R-mediated phagocytosis	12	85	0.0358435	0.40953	ko04666
Human Diseases	Cancers	Prostate cancer	12	86	0.0387799	0.40953	ko05215
Human Diseases	Drug resistance	EGFR tyrosine kinase inhibitor resistance	7	41	0.0409596	0.40953	ko01521
Metabolism	Xenobiotics biodegradation and metabolism	Metabolism of xenobiotics by cytochrome P450	10	68	0.0414564	0.40953	ko00980
Organismal Systems	Digestive system	Cholesterol metabolism	9	59	0.0421795	0.40953	ko04979
Cellular Processes	Cell growth and death	Cell cycle	13	97	0.0429446	0.40953	ko04110
Human Diseases	Drug resistance	Antifolate resistance	6	33	0.0433157	0.40953	ko01523
Organismal Systems	Immune system	IL-17 signaling pathway	6	33	0.0433157	0.40953	ko04657
Metabolism	Carbohydrate metabolism	Glyoxylate and dicarboxylate metabolism	7	42	0.0459229	0.42141	ko00630
Organismal Systems	Endocrine system	Prolactin signaling pathway	6	34	0.049207	0.426461	ko04917
Human Diseases	Cancers	Non-small cell lung cancer	6	34	0.049207	0.426461	ko05223
S4383-6-G-vs-R4345-6-G
KEGG_A_class	KEGG_B_class	Pathway	S4383-6-G-vs-R4345-6-G (994)	All (6417)	Pvalue	Qvalue	Pathway ID
Genetic Information Processing	Translation	Ribosome	93	147	1.8605e-40	6.02802e-38	ko03010
Metabolism	Energy metabolism	Oxidative phosphorylation	39	108	9.5718e-08	1.27271e-05	ko00190
Human Diseases	Endocrine and metabolic diseases	Non-alcoholic fatty liver disease (NAFLD)	41	117	1.17843e-07	1.27271e-05	ko04932
Human Diseases	Neurodegenerative diseases	Alzheimer disease	47	146	2.68611e-07	2.17575e-05	ko05010
Human Diseases	Neurodegenerative diseases	Parkinson disease	40	122	1.23549e-06	8.00597e-05	ko05012
Genetic Information Processing	Translation	Aminoacyl-tRNA biosynthesis	19	51	0.000118106	0.00637774	ko00970
Genetic Information Processing	Folding, sorting and degradation	Protein processing in endoplasmic reticulum	55	226	0.000278244	0.0128787	ko04141
Human Diseases	Cancers	Prostate cancer	24	86	0.00220607	0.0885574	ko05215
Cellular Processes	Transport and catabolism	Endocytosis	49	215	0.00266212	0.0885574	ko04144
Organismal Systems	Immune system	Th17 cell differentiation	11	29	0.00273325	0.0885574	ko04659
Organismal Systems	Endocrine system	PPAR signaling pathway	18	61	0.00395709	0.116554	ko03320
Human Diseases	Neurodegenerative diseases	Huntington disease	50	226	0.00457611	0.123555	ko05016
Human Diseases	Infectious diseases	Kaposi sarcoma-associated herpesvirus infection	20	73	0.00622977	0.155265	ko05167
Organismal Systems	Aging	Longevity regulating pathway - worm	24	98	0.0128772	0.27862	ko04212
Human Diseases	Immune diseases	Primary immunodeficiency	3	4	0.0131107	0.27862	ko05340
Metabolism	Amino acid metabolism	Glycine, serine and threonine metabolism	14	49	0.014037	0.27862	ko00260
Metabolism	Xenobiotics biodegradation and metabolism	Drug metabolism - cytochrome P450	17	64	0.015308	0.27862	ko00982
Environmental Information Processing	Signal transduction	Ras signaling pathway	32	142	0.0159798	0.27862	ko04014
Genetic Information Processing	Folding, sorting and degradation	Ubiquitin mediated proteolysis	34	153	0.0163388	0.27862	ko04120
Organismal Systems	Endocrine system	Glucagon signaling pathway	19	77	0.0232979	0.33772	ko04922
Environmental Information Processing	Signal transduction	Hippo signaling pathway - multiple species	10	33	0.0236665	0.33772	ko04392
Organismal Systems	Immune system	IL-17 signaling pathway	10	33	0.0236665	0.33772	ko04657
Metabolism	Lipid metabolism	Cutin, suberine and wax biosynthesis	2	2	0.0239739	0.33772	ko00073
Organismal Systems	Endocrine system	Adipocytokine signaling pathway	12	43	0.026497	0.354486	ko04920
Metabolism	Xenobiotics biodegradation and metabolism	Metabolism of xenobiotics by cytochrome P450	17	68	0.0273523	0.354486	ko00980
Metabolism	Carbohydrate metabolism	Pentose phosphate pathway	10	34	0.029021	0.361646	ko00030
Human Diseases	Cancers	Pathways in cancer	62	320	0.031886	0.371753	ko05200
Metabolism	Metabolism of cofactors and vitamins	Porphyrin and chlorophyll metabolism	14	54	0.0321268	0.371753	ko00860
Environmental Information Processing	Signal transduction	MAPK signaling pathway - fly	32	150	0.0333742	0.37287	ko04013
Metabolism	Metabolism of cofactors and vitamins	One carbon pool by folate	6	17	0.0365251	0.377675	ko00670
Metabolism	Amino acid metabolism	Cysteine and methionine metabolism	12	45	0.0370867	0.377675	ko00270
Organismal Systems	Immune system	C-type lectin receptor signaling pathway	13	50	0.0373012	0.377675	ko04625
Metabolism	Glycan biosynthesis and metabolism	Glycosphingolipid biosynthesis - ganglio series	5	13	0.0385401	0.378394	ko00604
Metabolism	Lipid metabolism	Synthesis and degradation of ketone bodies	7	22	0.0427026	0.400225	ko00072
Human Diseases	Infectious diseases	Hepatitis C	13	51	0.0432342	0.400225	ko05160
Organismal Systems	Endocrine system	Thyroid hormone synthesis	19	83	0.0475433	0.427889	ko04918
Environmental Information Processing	Signal transduction	TGF-beta signaling pathway	14	57	0.0489463	0.428611	ko04350

## Sheet: Supplementary Table S5
Supplementary Table S5 DEGs shared between the two comparison groups S4383-0-G vs R4345-0-G and S4383-6-G vs R4345-6-G.
id	Symbol	S4383-0-G-vs-R4345-0-G-log2fc	S4383-0-G-vs-R4345-0-G-pvalue	S4383-0-G-vs-R4345-0-G-fdr	S4383-6-G-vs-R4345-6-G-log2fc	S4383-6-G-vs-R4345-6-G-pvalue	S4383-6-G-vs-R4345-6-G-fdr
LVAN24405	eif3k	17.4716	8.38562e-20	5.81642e-17	9.27173	3.25291e-48	2.48555e-44
MSTRG.38776	--	14.9828	1.19504e-07	7.4072e-06	14.7445	7.11959e-16	2.36525e-13
LVAN24715	CaBP1	14.9327	6.97452e-14	1.56294e-11	4.37784	8.94227e-07	2.34e-05
MSTRG.20996	smim8	14.2859	2.6525e-09	2.62832e-07	14.9438	2.55431e-10	1.98147e-08
MSTRG.15126	--	13.9586	1.06184e-06	4.7737e-05	16.151	5.65844e-17	2.16181e-14
MSTRG.34279	--	13.203	6.3543e-07	3.07936e-05	13.3806	0.000804121	0.00626968
LVAN04974	EXOSC4	13.0301	5.04288e-08	3.60071e-06	5.81985	2.93574e-07	9.13727e-06
LVAN06993	gwt1	11.8258	1.5776e-07	9.32482e-06	10.8376	0.000257547	0.00251813
MSTRG.33476	--	11.6188	0.000199701	0.00331304	11.8376	3.99328e-05	0.000570863
MSTRG.1647	--	11.1892	0.000816349	0.00983535	12.3134	1.78556e-10	1.44375e-08
LVAN00227	--	10.6751	0.00042662	0.00594656	10.42	0.000911528	0.00687732
MSTRG.28932	phf10	10.5603	0.00301379	0.0262239	10.4147	0.00147385	0.00996477
LVAN02148	--	10.2992	2.20256e-05	0.000568838	9.91439	0.000233	0.00233183
LVAN19378	--	10.2467	3.38087e-05	0.000807307	9.44087	0.000931067	0.00698849
LVAN20747	Nrx-IV	9.85331	0.000364078	0.00527154	9.32193	0.00303982	0.0173273
LVAN10782	RpL8	9.37562	7.53739e-96	1.0979e-91	9.75225	1.27583e-64	1.94972e-60
LVAN22401	eIF2alpha	8.98214	2.1336e-13	4.50406e-11	6.60056	2.13823e-16	7.96987e-14
LVAN06769	--	8.24042	1.61881e-37	5.8949e-34	8.72928	1.78352e-26	3.02841e-23
LVAN16234	--	7.29692	6.02591e-07	3.003e-05	5.97957	1.39266e-07	4.96098e-06
LVAN00440	--	7.24939	9.12723e-05	0.00176557	5.54967	2.08133e-11	2.10642e-09
LVAN03571	--	7.20371	3.95892e-12	6.85336e-10	4.29404	2.53701e-14	5.23927e-12
LVAN12180	pol	7.0268	4.75648e-05	0.00106425	9.78953	0.00269697	0.0158154
LVAN00441	POL	6.71682	1.99982e-18	1.07887e-15	8.46557	1.64338e-14	3.63972e-12
MSTRG.18170	--	6.11814	0.000411197	0.00578695	3.22125	0.000236555	0.00236277
MSTRG.4846	--	6.05745	0.000272279	0.00421917	4.35755	0.00141115	0.00964203
LVAN22393	--	5.51833	0.0001833	0.0031099	3.81183	0.00206417	0.0129441
LVAN16563	pol	5.26981	6.69049e-08	4.53273e-06	5.88264	0.000202158	0.00209876
LVAN21641	pol	5.22409	1.68641e-13	3.6124e-11	4.62866	2.6691e-13	4.53214e-11
LVAN19194	Tret1	5.06386	1.56103e-05	0.000429017	7.09653	1.00849e-10	8.80673e-09
MSTRG.2570	TMIE	4.89616	0.000277026	0.0042655	12.7906	0.00907877	0.0402383
MSTRG.37850	--	4.70847	2.84571e-11	4.14506e-09	1.87422	8.24308e-05	0.00102499
MSTRG.33043	--	4.63552	3.00593e-15	8.2612e-13	8.41222	8.9337e-16	2.84427e-13
LVAN20664	--	4.60486	3.11176e-05	0.000751673	4.49185	0.000539076	0.00458439
MSTRG.9491	--	4.34599	4.55986e-16	1.41317e-13	2.82365	7.52971e-07	2.01875e-05
LVAN00215	Cht10	4.10055	1.74872e-17	7.27768e-15	2.89443	0.00281338	0.0163735
LVAN00630	--	4.08952	2.83309e-09	2.7883e-07	2.36764	9.48908e-08	3.56657e-06
MSTRG.37882	--	4.02852	6.5689e-14	1.49504e-11	4.15113	6.65521e-24	6.35656e-21
LVAN00158	COL18A1	3.91581	0.000452386	0.00625359	3.91857	0.00233201	0.0141268
LVAN06768	--	3.7667	2.89657e-25	5.27393e-22	4.14054	3.73539e-20	2.03872e-17
LVAN12539	--	3.74762	1.37251e-51	9.996e-48	5.2606	3.36221e-30	1.28453e-26
LVAN14776	--	3.66051	3.58979e-09	3.44912e-07	2.49251	0.0012847	0.00902242
LVAN11307	--	3.65203	4.1378e-07	2.15254e-05	5.17216	1.17285e-25	1.49363e-22
MSTRG.13263	--	3.65122	2.7912e-10	3.41653e-08	2.01732	0.000172982	0.00184602
MSTRG.10687	--	3.6047	1.22448e-05	0.00035329	3.30843	0.000106537	0.00125916
MSTRG.37884	--	3.60257	2.2598e-18	1.17558e-15	4.19778	3.26099e-26	4.98344e-23
LVAN14206	CSTB	3.57548	4.60644e-18	2.23658e-15	5.36041	5.76248e-24	6.29015e-21
MSTRG.28592	--	3.53525	0.00556325	0.0400197	2.27523	3.50219e-07	1.058e-05
MSTRG.6227	--	3.51414	1.89625e-20	1.53449e-17	3.51596	4.25867e-29	1.30162e-25
MSTRG.23783	--	3.50961	2.95885e-11	4.26719e-09	1.39807	0.00778103	0.0357812
LVAN07352	--	3.48678	1.405e-06	6.01918e-05	2.4217	0.000186909	0.00196718
LVAN09409	--	3.41007	3.72574e-08	2.76883e-06	4.4371	1.23407e-11	1.30966e-09
MSTRG.32266	--	3.3999	5.3947e-14	1.24729e-11	3.06063	4.50027e-13	6.94678e-11
LVAN12286	PEN-3	3.39748	0.000112393	0.00209619	12.9467	3.11812e-06	6.85627e-05
LVAN04453	RhoL	3.37339	1.55907e-05	0.000429017	4.09187	7.95346e-12	8.93712e-10
LVAN06767	--	3.3011	3.0964e-14	7.51702e-12	3.67149	8.88663e-09	4.46729e-07
LVAN20494	--	3.24429	2.05632e-06	8.34327e-05	4.38779	2.16585e-14	4.53404e-12
MSTRG.37883	--	3.24035	6.14191e-19	3.69976e-16	3.75363	1.23139e-15	3.55059e-13
MSTRG.28493	--	3.23786	0.000376924	0.0053985	2.1006	0.00656116	0.0314812
LVAN19589	--	3.21843	4.52257e-16	1.41317e-13	1.57475	0.00102514	0.00757123
LVAN22477	Mrpl2	3.19401	5.12804e-07	2.59358e-05	4.1387	1.16574e-09	7.33122e-08
LVAN16789	flt4	3.18041	2.04908e-12	3.77809e-10	1.73527	0.00908333	0.0402435
MSTRG.37886	--	3.17775	5.15895e-18	2.35379e-15	3.72758	5.40361e-22	4.1289e-19
MSTRG.28594	--	3.15817	4.62393e-09	4.23599e-07	2.01947	2.10868e-06	4.89739e-05
LVAN18863	--	3.11491	2.16558e-16	7.69361e-14	3.65538	3.36332e-22	2.70517e-19
MSTRG.11867	PEN-3	3.08281	1.06735e-07	6.75956e-06	3.21812	1.92945e-05	0.00031502
LVAN03551	--	3.07634	2.17713e-05	0.000564271	3.95773	2.66426e-15	6.90087e-13
LVAN15566	--	3.07049	1.95956e-12	3.70052e-10	3.52968	2.42612e-19	1.27848e-16
LVAN12485	--	3.05774	5.17103e-18	2.35379e-15	2.15243	0.000185582	0.00195726
MSTRG.14092	--	3.02657	1.58184e-06	6.68801e-05	2.29311	2.99614e-05	0.000451103
LVAN15986	--	3	0.000211408	0.00347166	2.13076	0.00198592	0.0125305
LVAN06671	--	2.97533	0.000654455	0.00839411	3.06625	6.30334e-08	2.52829e-06
LVAN12995	--	2.96441	4.10106e-26	9.956e-23	1.6993	6.36687e-07	1.75629e-05
LVAN04397	AGAP007347	2.96123	0.000118511	0.00219065	2.47877	5.27666e-05	0.000715515
LVAN01471	--	2.96011	1.74727e-06	7.20982e-05	2.26339	0.00471917	0.0243397
MSTRG.6105	--	2.92057	0.000558222	0.00741885	2.4133	0.00501139	0.0254686
LVAN14506	--	2.91919	2.3743e-12	4.32301e-10	1.82218	2.28999e-07	7.5098e-06
MSTRG.19928	--	2.8993	2.62115e-24	3.87869e-21	2.04068	0.00125945	0.00890236
LVAN19696	--	2.89825	7.85237e-08	5.15214e-06	2.1124	0.000108794	0.0012799
MSTRG.20992	--	2.89354	0.000367539	0.00530582	2.50706	0.0032392	0.0182191
LVAN06301	slc16a12	2.85075	1.73946e-07	1.01755e-05	2.44668	2.66033e-06	5.95245e-05
LVAN08151	--	2.83713	7.90763e-13	1.57784e-10	3.11101	4.92e-17	1.92788e-14
MSTRG.39447	--	2.83556	1.7286e-25	3.59697e-22	3.26582	7.83503e-11	7.12708e-09
MSTRG.39832	--	2.83125	1.5559e-13	3.38258e-11	4.14924	1.30802e-20	7.68813e-18
LVAN04786	--	2.79107	6.34999e-19	3.69976e-16	4.44359	4.95039e-16	1.71936e-13
MSTRG.29482	--	2.78045	2.71679e-06	0.000104614	3.05209	4.9951e-05	0.000686467
LVAN24195	--	2.76939	0.00384114	0.0309801	2.45735	0.0109985	0.0462645
MSTRG.28834	--	2.75822	3.98136e-14	9.35363e-12	1.35163	0.000873914	0.00666424
LVAN03183	--	2.75332	3.43356e-12	6.09917e-10	2.38362	1.23151e-07	4.47028e-06
LVAN07849	--	2.75153	1.15841e-23	1.29795e-20	2.68583	4.77719e-10	3.41145e-08
LVAN19023	--	2.74471	1.26519e-10	1.64543e-08	2.40489	9.7882e-07	2.51824e-05
MSTRG.22412	--	2.73833	1.36836e-06	5.87951e-05	1.97544	0.000225798	0.00227016
MSTRG.10902	--	2.72643	3.10471e-07	1.65048e-05	2.52382	8.67216e-05	0.00106619
LVAN20962	ALF	2.70602	7.88535e-14	1.74027e-11	1.89699	4.26108e-05	0.000602943
LVAN12421	--	2.6953	8.43774e-06	0.000267382	2.60752	0.000286749	0.00275778
MSTRG.39446	--	2.68591	2.70806e-19	1.79298e-16	3.18348	1.55451e-10	1.28122e-08
MSTRG.23068	--	2.68401	2.51857e-06	9.91499e-05	2.57986	2.51662e-07	8.09663e-06
LVAN09973	--	2.67974	2.67959e-06	0.000103899	1.6045	0.00101164	0.00748298
LVAN17688	--	2.66892	4.14646e-08	3.01987e-06	4.62782	2.05667e-11	2.09533e-09
LVAN04280	--	2.63372	0.00466058	0.0355954	2.02369	0.00220196	0.0135632
LVAN08017	--	2.6285	8.28198e-08	5.39336e-06	1.80253	0.00186947	0.0119787
MSTRG.34397	--	2.61903	1.15101e-07	7.16479e-06	2.84679	1.96694e-08	8.99963e-07
MSTRG.4861	--	2.6161	3.52401e-13	7.12927e-11	1.71672	1.32512e-08	6.4084e-07
MSTRG.1869	--	2.60495	0.0015591	0.016072	4.61134	0.000765004	0.00603863
LVAN19305	--	2.60186	0.00289206	0.0254571	3.90489	0.000419994	0.0037316
MSTRG.27317	--	2.56184	8.22425e-12	1.33105e-09	2.45629	8.86194e-12	9.74303e-10
MSTRG.23002	--	2.55004	2.05149e-05	0.000536708	2.29802	0.00181056	0.0116993
LVAN06157	--	2.54134	5.3663e-06	0.000183919	4.17848	1.34071e-11	1.40333e-09
LVAN15799	--	2.53055	3.93982e-24	4.78228e-21	2.37294	5.66946e-08	2.31739e-06
LVAN18624	--	2.52814	1.7689e-16	6.44143e-14	2.87071	3.24809e-13	5.28057e-11
LVAN10753	--	2.50692	1.4453e-14	3.69337e-12	2.083	1.45986e-06	3.59832e-05
MSTRG.11416	--	2.48267	2.33653e-21	2.00199e-18	2.67075	2.36601e-07	7.72595e-06
LVAN23383	Bdh1	2.48104	0.00292142	0.0256191	3.54321	0.000904449	0.00683909
LVAN12835	A2M	2.47456	4.43559e-16	1.41317e-13	1.70995	0.00642773	0.0309996
MSTRG.8495	APLP2	2.46858	1.96423e-10	2.50974e-08	1.58003	0.000815621	0.00633892
MSTRG.17457	--	2.46567	6.27751e-19	3.69976e-16	1.96537	0.00051513	0.00442011
MSTRG.4863	--	2.46383	2.68184e-07	1.46856e-05	2.01212	4.1081e-09	2.30809e-07
MSTRG.14727	--	2.45943	0.0024064	0.0222049	3.31068	0.00059322	0.00495658
LVAN20592	PEAMT	2.44353	1.78006e-11	2.70087e-09	1.12081	0.000553068	0.00468514
LVAN12708	--	2.43819	1.01939e-05	0.000308699	1.35877	0.00237842	0.0143494
LVAN06260	--	2.43312	2.91599e-06	0.000110777	1.81626	0.00274422	0.0160494
LVAN12988	--	2.43199	4.32464e-05	0.000982726	1.18168	0.0107033	0.0452288
LVAN11285	--	2.42947	6.08354e-05	0.00128985	2.83708	5.43457e-05	0.000731084
LVAN06563	--	2.42183	6.64007e-08	4.53273e-06	1.02322	0.00449844	0.0234428
LVAN24644	F9	2.41987	2.01191e-09	2.0351e-07	1.75936	1.12302e-05	0.000197718
LVAN16093	--	2.41406	4.0806e-12	6.91139e-10	2.2767	9.5923e-07	2.48037e-05
LVAN18834	B0563.6	2.40631	5.40639e-08	3.80432e-06	2.23533	4.10838e-05	0.000583497
LVAN22543	--	2.40482	1.53206e-05	0.000422653	1.38281	0.00878338	0.0392249
MSTRG.28596	--	2.38904	9.41893e-11	1.2943e-08	1.9404	7.29481e-09	3.71556e-07
MSTRG.19498	--	2.38857	0.000598307	0.00783717	-2.35052	0.000302384	0.00285778
LVAN08879	--	2.3841	9.41402e-07	4.31713e-05	2.89227	2.25562e-09	1.3207e-07
MSTRG.32455	KLKB1	2.37622	0.000198569	0.00329801	3.11306	1.797e-05	0.00029704
LVAN08304	--	2.37581	2.31119e-07	1.30003e-05	2.75975	1.58286e-05	0.000265524
LVAN09833	--	2.36751	1.09829e-06	4.8705e-05	1.17705	0.00803841	0.0367573
LVAN08880	--	2.3481	2.03207e-09	2.04132e-07	3.45886	3.06915e-11	3.02598e-09
LVAN12502	--	2.34454	2.65959e-14	6.56603e-12	1.48083	0.00090223	0.00683245
MSTRG.361	--	2.33635	2.00534e-05	0.00052902	4.51576	5.81464e-09	3.05358e-07
LVAN03569	--	2.32669	1.8685e-15	5.23395e-13	1.37977	0.00136504	0.00941784
LVAN12639	--	2.29526	6.04432e-12	1.00047e-09	1.44152	0.00924104	0.0407314
LVAN04566	--	2.29146	4.83111e-11	6.83203e-09	1.45081	0.011435	0.0476029
LVAN13356	NAGA	2.27395	6.00688e-09	5.36786e-07	2.18864	5.12268e-08	2.1273e-06
LVAN13242	--	2.27362	1.48072e-08	1.21854e-06	1.44525	2.19026e-07	7.29258e-06
LVAN08069	UBC	2.27096	0.00539166	0.0391972	3.27302	0.00165131	0.0108867
MSTRG.27382	--	2.26643	0.0035641	0.0293801	2.5035	0.00457449	0.0237619
LVAN22479	--	2.26521	1.09935e-10	1.45574e-08	1.72994	1.3019e-07	4.68134e-06
LVAN01708	--	2.26244	0.00334636	0.0281752	2.68887	0.00397753	0.0213654
LVAN19786	--	2.25689	3.91545e-09	3.68627e-07	2.02212	7.40789e-07	1.99769e-05
LVAN18539	--	2.25584	0.00113467	0.0126357	2.96005	0.000428951	0.00379508
LVAN00251	--	2.24718	0.000107353	0.00201811	1.97373	6.46597e-07	1.77721e-05
LVAN11889	--	2.24267	2.32945e-07	1.30003e-05	2.26275	0.000107905	0.0012714
LVAN25333	--	2.22832	0.0027812	0.0246567	1.87891	0.00104326	0.00765394
LVAN19029	--	2.21015	7.26969e-15	1.8909e-12	1.67238	0.000334639	0.00311446
MSTRG.6845	--	2.20974	2.33155e-05	0.000594769	2.58152	9.66451e-06	0.000176245
LVAN25326	LGMN	2.19256	7.80746e-07	3.71645e-05	1.38294	1.98356e-05	0.000322134
LVAN02427	Slc49a3	2.18786	0.00107945	0.0121509	2.74558	0.000318822	0.00297997
LVAN23455	Trx-2	2.17276	4.02894e-15	1.06701e-12	1.48272	2.70912e-07	8.55389e-06
MSTRG.17520	--	2.1629	0.00168336	0.017042	2.5627	0.00397484	0.0213585
LVAN15947	--	2.16275	1.46171e-11	2.28938e-09	2.31147	5.95835e-11	5.58623e-09
MSTRG.732	--	2.15111	1.39942e-09	1.46938e-07	1.01516	0.0067955	0.0322813
MSTRG.12221	--	2.13692	2.32066e-07	1.30003e-05	2.98159	1.11832e-06	2.8389e-05
MSTRG.33046	--	2.10353	1.19492e-08	1.0003e-06	1.88194	1.91277e-07	6.52458e-06
LVAN06483	Chst11	2.09849	2.25012e-10	2.82545e-08	2.42146	4.47672e-08	1.86921e-06
LVAN05259	--	2.09627	6.20628e-08	4.28439e-06	1.10656	0.00515855	0.0261209
LVAN00252	--	2.09239	2.54029e-10	3.13575e-08	2.79314	1.95231e-11	2.00236e-09
LVAN02391	--	2.08904	4.45436e-06	0.000159416	1.14551	0.00831204	0.0376035
MSTRG.8043	--	2.08739	1.02725e-05	0.00030979	3.03856	2.48179e-08	1.10252e-06
LVAN11953	chst14	2.07479	3.69852e-06	0.000135699	2.58361	5.53593e-09	2.95805e-07
MSTRG.14597	--	2.07366	0.00560387	0.0401862	4.01366	5.58796e-05	0.000748424
LVAN02339	--	2.06237	1.15036e-08	9.68567e-07	2.45978	1.42744e-05	0.000244279
MSTRG.10469	rgn	2.06223	7.43194e-08	4.89836e-06	1.1384	0.00812566	0.0370234
LVAN02107	--	2.05718	1.78783e-05	0.000479587	3.42429	9.90776e-08	3.71104e-06
LVAN03184	Casp12	2.03984	3.8927e-08	2.86369e-06	2.32243	1.42056e-05	0.000243375
LVAN16504	PTPRT	2.0332	1.50561e-08	1.23206e-06	1.2668	0.000573748	0.0048282
MSTRG.10901	--	2.02769	7.26988e-05	0.00148935	2.57978	0.000279236	0.00269739
LVAN18844	Tinagl1	2.0225	8.74691e-07	4.0967e-05	1.36904	0.00177849	0.0115361
MSTRG.28761	--	2.01949	4.79544e-06	0.00016954	2.14202	3.03006e-06	6.67224e-05
MSTRG.30816	--	2.01159	0.00103737	0.0117773	2.23071	0.00412453	0.021962
LVAN13678	--	2.01122	1.32018e-05	0.000374848	2.22708	0.00154577	0.0103426
LVAN12420	pyx	2.00509	2.23833e-10	2.82545e-08	1.83463	5.07755e-07	1.45582e-05
LVAN12908	--	1.99751	6.10593e-07	3.01488e-05	1.48294	0.00520552	0.0263152
MSTRG.2789	--	1.98933	0.000127409	0.0023227	1.45994	0.000641117	0.0052562
LVAN23272	gtpA	1.97447	9.60552e-11	1.30761e-08	1.93301	4.7068e-10	3.37696e-08
LVAN05703	--	1.94292	3.35353e-06	0.000126221	1.95569	0.0019794	0.0125252
LVAN08018	Chia	1.93223	9.72074e-08	6.26515e-06	2.18204	2.61432e-07	8.32908e-06
LVAN06162	UGT2C1	1.92938	9.82688e-07	4.43153e-05	1.11523	0.00957375	0.0417325
LVAN18695	--	1.92405	0.00479593	0.0363085	1.89794	0.0115622	0.0480799
LVAN15043	SULT1C4	1.92336	0.00460224	0.0353008	2.9381	6.56936e-14	1.23942e-11
LVAN05729	TMEM258	1.91911	0.000903945	0.0105588	1.60513	0.00130468	0.00911666
LVAN20280	UBQ9	1.91585	3.37071e-05	0.000806202	1.33885	0.00276107	0.0161295
LVAN03656	FLT4	1.90116	3.69188e-07	1.93439e-05	1.1579	0.00258187	0.0153168
MSTRG.37230	TXN	1.90056	7.1397e-09	6.26487e-07	1.2402	1.45083e-06	3.58185e-05
LVAN12640	--	1.90025	2.11776e-06	8.54494e-05	1.55636	0.00473435	0.0243959
LVAN04245	--	1.89816	4.47918e-06	0.000159911	2.06757	3.92242e-05	0.000561785
LVAN12497	--	1.89715	5.2128e-06	0.000179928	1.50528	0.00652481	0.0313757
LVAN05183	--	1.88264	0.000188591	0.00317208	3.44412	5.67141e-08	2.31739e-06
LVAN16759	GCR1	1.88197	2.03755e-05	0.000535721	1.78944	0.0014106	0.00964203
LVAN02892	--	1.87447	3.25691e-09	3.18391e-07	2.1535	2.51457e-10	1.9606e-08
LVAN15394	--	1.87341	1.08287e-06	4.82356e-05	3.45344	6.85915e-23	5.82342e-20
LVAN13569	RDH12	1.87314	1.68716e-06	7.00148e-05	3.13668	5.34196e-06	0.000108703
MSTRG.33243	--	1.86931	7.08281e-09	6.25262e-07	1.61596	0.000107375	0.00126799
LVAN19677	FAAH2	1.86834	4.20434e-09	3.90067e-07	1.69539	4.76827e-05	0.000662443
LVAN00306	ubi	1.86416	4.74002e-07	2.40569e-05	1.54535	0.000369056	0.00337517
LVAN06623	--	1.86347	4.26153e-10	4.92646e-08	1.41804	0.0029309	0.0168892
LVAN07961	GILT1	1.86309	1.00027e-17	4.41512e-15	2.22694	3.05601e-13	5.02172e-11
LVAN09052	--	1.86024	1.55492e-07	9.24448e-06	1.42051	0.0046171	0.0239425
LVAN16864	chst14	1.85193	0.000403071	0.00568358	1.61891	0.00440777	0.0231236
LVAN08067	--	1.8488	2.6684e-16	9.25425e-14	1.12487	2.62448e-05	0.00040228
MSTRG.27881	--	1.8419	6.4247e-10	7.08956e-08	1.37269	6.37092e-05	0.000835711
LVAN05790	Inx3	1.84166	7.03096e-06	0.000230345	1.3571	0.0065074	0.0313216
LVAN01314	SULT1C4	1.83843	2.68199e-06	0.000103899	1.55055	0.000788708	0.00617471
LVAN17322	--	1.8346	9.14445e-11	1.26855e-08	2.0695	1.24692e-08	6.08799e-07
LVAN23336	pdgfra	1.83377	0.000497099	0.00673298	2.42114	0.000760017	0.00600858
MSTRG.10695	--	1.82975	1.9816e-12	3.70052e-10	1.25107	0.00224929	0.0137936
MSTRG.2183	--	1.82639	3.66709e-12	6.43553e-10	2.57943	6.58053e-06	0.000129927
MSTRG.27513	--	1.81457	0.000228952	0.00370135	2.94006	1.74241e-05	0.000288802
LVAN06624	--	1.81	8.14249e-07	3.8383e-05	1.74688	0.00332384	0.018579
LVAN03153	DIO1	1.79797	0.00015386	0.00272421	2.40278	0.000429126	0.00379508
LVAN07764	--	1.78608	1.07645e-07	6.7877e-06	1.9084	1.71612e-06	4.13656e-05
LVAN16554	rwdd3	1.78226	7.41733e-06	0.000241702	1.67981	0.000297734	0.00282958
LVAN07971	adal	1.77203	4.22187e-06	0.000152376	1.6656	2.16066e-05	0.000345029
LVAN03600	--	1.76816	1.4022e-09	1.46938e-07	2.48346	5.42805e-05	0.00073085
LVAN10308	--	1.76718	0.00483765	0.0365294	2.12386	0.00713613	0.0335552
LVAN19697	--	1.76675	5.9907e-05	0.00127202	2.5652	3.85098e-09	2.17161e-07
LVAN03709	Inx3	1.76111	5.29673e-09	4.7797e-07	1.13974	0.00893184	0.0397485
LVAN12445	--	1.75569	3.00622e-05	0.000735944	1.95596	0.000125101	0.00142995
LVAN10580	rpl-7	1.74593	1.64102e-07	9.63832e-06	3.05742	1.10976e-15	3.26142e-13
LVAN20578	EXT2	1.74492	0.000475094	0.00651621	3.43596	7.62139e-06	0.000146084
LVAN04398	Lyz1	1.74317	1.86792e-06	7.66426e-05	1.70846	0.000215726	0.00221044
LVAN08583	--	1.73933	0.00150089	0.0156381	2.63857	5.4594e-09	2.9377e-07
MSTRG.30581	--	1.72164	6.73085e-16	2.00085e-13	1.14517	0.00153868	0.0103144
MSTRG.9758	--	1.71897	0.00321223	0.0273302	3.58982	1.00876e-05	0.00018222
MSTRG.25378	--	1.71417	2.13871e-11	3.21159e-09	3.11094	1.49378e-05	0.000253644
LVAN13568	SULT1E1	1.71399	2.5796e-06	0.000101006	2.20933	5.99806e-09	3.12841e-07
LVAN11256	--	1.69972	0.00321903	0.0273561	1.88304	0.000909108	0.00686752
MSTRG.25755	--	1.69709	0.00222231	0.0208974	4.05335	9.89619e-05	0.00118801
LVAN02108	--	1.68662	0.000205651	0.00339243	2.94292	1.59993e-07	5.58223e-06
LVAN16279	trpa-1	1.67974	0.00207191	0.0198836	1.68289	7.77024e-06	0.000148431
MSTRG.37855	--	1.67893	0.000278843	0.00427091	3.15438	7.42829e-06	0.000142971
LVAN08124	--	1.67383	2.69315e-08	2.13198e-06	2.2725	8.54157e-12	9.45886e-10
LVAN20812	Smox	1.66962	8.91221e-05	0.0017383	4.36155	2.63781e-18	1.15174e-15
LVAN00047	--	1.66921	3.59925e-09	3.44912e-07	2.10101	3.06129e-08	1.34433e-06
LVAN20143	NLRP10	1.66472	1.20242e-06	5.29138e-05	1.74016	0.000314699	0.00294503
LVAN01736	A2M	1.66344	0.000292367	0.00442684	2.92864	3.95213e-05	0.00056551
LVAN02644	--	1.65602	1.69736e-15	4.8478e-13	1.50062	1.53972e-07	5.40919e-06
LVAN03083	--	1.65468	8.18025e-12	1.33105e-09	2.03619	5.40128e-09	2.91669e-07
MSTRG.14467	Tmprss3	1.65459	0.0020225	0.0195125	1.04533	3.36867e-05	0.000494049
LVAN19582	CG2145	1.653	5.11718e-05	0.00113278	1.79512	0.000121386	0.00139685
MSTRG.36494	--	1.65052	0.00033991	0.00501634	1.47071	0.000543616	0.0046153
LVAN00627	--	1.64963	3.51938e-06	0.000131444	2.66335	3.17519e-05	0.000473184
MSTRG.4551	--	1.64845	6.06128e-07	3.00301e-05	2.53514	2.30925e-08	1.02886e-06
LVAN03939	--	1.63994	0.00281818	0.0249446	1.61117	0.00766824	0.035393
LVAN25085	GluClalpha	1.6238	1.9502e-08	1.56942e-06	2.27786	3.1388e-10	2.36292e-08
LVAN15131	Slc17a5	1.6223	1.06624e-11	1.70668e-09	2.49097	8.59407e-10	5.66097e-08
LVAN23273	tbb-4	1.61206	3.80682e-06	0.000138973	1.07935	5.78466e-05	0.000769078
LVAN09375	--	1.59884	0.000254357	0.00399673	2.08343	2.15324e-08	9.73546e-07
MSTRG.32749	--	1.59777	0.00182408	0.0180869	2.41981	0.000143239	0.00158507
LVAN18799	GstD1	1.59663	0.00171628	0.0172528	2.24025	9.40003e-10	6.13894e-08
LVAN05142	--	1.57635	5.40189e-05	0.00118144	1.38954	0.000398323	0.00359125
MSTRG.25874	--	1.56538	1.64379e-05	0.00044754	1.40546	0.000134223	0.00151268
LVAN13019	--	1.56418	0.000254011	0.00399559	1.07243	0.0073214	0.0342158
LVAN11750	TINAGL1	1.56064	0.00395703	0.0316345	1.89882	0.00410529	0.0218901
LVAN13388	--	1.55952	8.09351e-05	0.00161143	1.47249	0.00291124	0.0168012
LVAN21680	AADAT	1.5577	0.00623986	0.0434477	2.32468	0.00067774	0.00550623
MSTRG.4974	--	1.54674	6.85536e-08	4.60162e-06	1.52624	7.994e-06	0.000151007
LVAN03678	nkb-3	1.54645	8.11813e-05	0.00161322	2.02206	0.000121187	0.00139607
MSTRG.8680	--	1.54171	0.000425373	0.00593486	1.67184	0.000295521	0.00281732
LVAN05096	Ctrb1	1.5385	0.000699558	0.00885297	1.68806	2.53432e-07	8.13644e-06
LVAN22001	--	1.53849	0.00233564	0.021697	4.64468	1.73239e-23	1.55732e-20
LVAN14712	--	1.53627	9.6874e-07	4.3822e-05	1.17608	0.00415326	0.0220842
MSTRG.4195	--	1.53349	5.31588e-09	4.7797e-07	1.19767	2.07037e-05	0.000334102
MSTRG.20622	Mfsd11	1.53189	0.00448333	0.0346257	2.26143	0.00110808	0.00802167
LVAN15037	--	1.52283	0.000249715	0.00394506	2.03785	4.52491e-07	1.32471e-05
LVAN15307	alkbh6	1.52196	0.000157538	0.00277472	1.38233	0.000730266	0.0058246
LVAN18404	--	1.5118	0.000589738	0.00775571	1.73368	0.000354302	0.00326847
MSTRG.13136	--	1.50528	2.16229e-05	0.000561425	2.49998	7.42166e-11	6.80235e-09
LVAN07717	--	1.49102	8.19236e-06	0.000261688	2.30983	6.08618e-07	1.70037e-05
LVAN19611	--	1.48905	4.9129e-06	0.000172853	2.22447	6.23563e-07	1.7326e-05
MSTRG.29503	--	1.48878	2.74556e-08	2.16172e-06	1.59885	6.97626e-06	0.000135711
LVAN03840	gnb5a	1.48485	4.55089e-05	0.00102455	1.12435	0.00322415	0.018153
LVAN15047	CIB1	1.47944	0.00136303	0.0145441	1.6738	0.000413671	0.0036926
LVAN22055	2021-03-02	1.4729	0.000672351	0.0085983	2.54389	0.00166074	0.0109253
MSTRG.28055	--	1.46666	7.58866e-05	0.0015331	1.46577	4.59091e-05	0.000641887
LVAN14258	Crip2	1.45724	1.35226e-06	5.8448e-05	1.76527	5.27238e-05	0.000715515
MSTRG.37390	Ggamma1	1.45701	7.99525e-07	3.79345e-05	1.5587	1.3397e-08	6.45844e-07
LVAN22869	--	1.45525	1.15629e-05	0.000338884	1.63947	1.01184e-05	0.000182561
MSTRG.33244	Itga2b	1.45196	2.62823e-05	0.000655526	1.19789	0.0105924	0.0448652
LVAN00019	Slc6a7	1.45008	2.97004e-10	3.57534e-08	1.09499	0.00106027	0.00775636
MSTRG.28292	--	1.4441	3.57248e-06	0.000133086	1.68613	4.23247e-06	8.94613e-05
MSTRG.25315	Pcd	1.43532	1.23778e-06	5.41428e-05	2.73874	1.48307e-15	4.12077e-13
MSTRG.31531	--	1.43296	5.20831e-09	4.74151e-07	2.07393	1.78357e-10	1.44375e-08
LVAN16084	--	1.42749	2.56579e-06	0.000100737	2.09113	1.5594e-10	1.28122e-08
MSTRG.29227	pol	1.42649	0.000274978	0.00424743	1.61961	0.000686257	0.00556065
MSTRG.965	NPC2	1.42138	1.95219e-09	1.9885e-07	1.92535	9.49872e-08	3.56657e-06
LVAN09530	Tret1	1.41541	0.000306543	0.00459847	2.29316	0.000564192	0.00476879
LVAN00046	--	1.41113	0.00508099	0.037664	1.40384	0.000754256	0.0059723
MSTRG.10903	--	1.40945	2.98015e-07	1.61371e-05	1.94423	0.00959678	0.041771
LVAN02784	Tstd3	1.40473	1.33568e-05	0.000377046	2.54451	2.39136e-12	3.15041e-10
MSTRG.30231	--	1.39074	3.64588e-06	0.00013513	2.21657	2.38829e-09	1.38775e-07
LVAN23641	--	1.38958	8.50484e-09	7.3739e-07	1.69814	7.35368e-07	1.98901e-05
LVAN01028	--	1.38072	4.30609e-08	3.12052e-06	-2.27877	0.00103797	0.00762243
MSTRG.29069	LIPF	1.35347	2.14179e-06	8.61805e-05	2.21216	4.43922e-08	1.85863e-06
LVAN06161	UGT2B4	1.3518	3.92587e-05	0.000909387	1.93188	5.53759e-06	0.000112087
MSTRG.13996	--	1.34993	0.00500433	0.0372474	1.34804	9.14746e-05	0.00111565
LVAN19852	Selenow	1.34789	0.00111082	0.0124177	1.21597	0.00416277	0.0221271
LVAN20813	Bdh1	1.33953	0.000111187	0.00207901	1.15534	0.000176109	0.00187416
LVAN19523	Selenom	1.33789	0.00661043	0.0452692	2.31242	0.000370299	0.00338451
LVAN08303	--	1.33778	0.000111602	0.0020841	1.42335	0.00959495	0.041771
LVAN06308	--	1.3369	0.00016988	0.00293881	2.80248	1.74832e-10	1.42876e-08
LVAN25332	GSTM1	1.32044	0.000201783	0.00333997	1.3071	0.000122251	0.00140469
LVAN13957	rps11	1.31548	3.92303e-08	2.8715e-06	2.45691	1.92937e-13	3.38903e-11
LVAN02641	--	1.31098	0.00289878	0.025482	1.44126	0.00325266	0.0182747
MSTRG.10683	--	1.30268	0.00421023	0.0330599	1.87447	0.00411215	0.0219114
LVAN01832	Pnpla1	1.2911	7.94624e-05	0.0015899	1.52351	0.000402062	0.00361217
LVAN03342	--	1.28818	2.04829e-06	8.3339e-05	1.36744	0.00164583	0.0108646
LVAN18770	THUMPD2	1.28624	0.000880328	0.0103745	1.8468	0.000714419	0.0057311
LVAN24744	RpS15Aa	1.27742	1.93729e-07	1.11978e-05	2.69056	3.05525e-15	7.78171e-13
LVAN02100	--	1.27563	0.00247019	0.0226426	1.11809	0.0106062	0.044886
LVAN25101	Rasl11a	1.27381	0.000578058	0.00764758	2.20328	7.89869e-06	0.000149761
LVAN02996	--	1.27254	3.94316e-06	0.000143232	2.1093	4.86154e-07	1.40442e-05
MSTRG.36275	--	1.26891	2.26106e-05	0.000581882	2.62359	1.29371e-07	4.66285e-06
LVAN04805	GALE	1.26431	9.09371e-07	4.21844e-05	1.33922	0.00019236	0.00201483
LVAN17516	RpLP1	1.25928	0.000158408	0.00278332	2.75579	1.18904e-10	1.02084e-08
LVAN13157	rps21	1.25566	0.000150733	0.00267753	2.87352	1.13615e-14	2.55333e-12
LVAN14425	rps21	1.25566	0.000150733	0.00267753	2.87352	1.13615e-14	2.55333e-12
LVAN07180	Mgst3	1.25276	0.000248885	0.00393622	1.39475	0.000108105	0.00127277
MSTRG.33794	--	1.2459	0.000470877	0.00646447	1.45337	0.00208078	0.013018
MSTRG.23414	--	1.24489	9.87902e-05	0.00189589	2.47956	1.45205e-11	1.50954e-09
LVAN02238	Cyt-b5-r	1.23918	0.00027764	0.00426877	1.85282	7.48237e-05	0.000947984
MSTRG.15752	--	1.2272	5.16988e-08	3.67339e-06	2.17694	6.10325e-12	7.0659e-10
LVAN13750	RpL34	1.22479	1.98582e-06	8.10237e-05	2.40975	8.54379e-13	1.20895e-10
LVAN14565	echdc3	1.22196	0.000681837	0.00869671	1.40418	0.000156592	0.00170687
LVAN14055	BDH1	1.2219	0.000245713	0.0039008	2.67616	5.78744e-11	5.45948e-09
LVAN01307	RPL35A	1.21719	3.25817e-07	1.72576e-05	2.47699	2.80672e-14	5.71897e-12
MSTRG.2645	--	1.21136	3.0076e-08	2.33025e-06	1.59209	2.9561e-07	9.16975e-06
LVAN06807	Hsc70-3	1.20448	8.742e-05	0.00171539	2.00304	2.33874e-07	7.65325e-06
MSTRG.34002	--	1.20156	1.32603e-05	0.000375776	2.15682	2.60691e-09	1.50364e-07
MSTRG.20970	--	1.19556	0.00749144	0.0493534	2.86282	3.73175e-09	2.11217e-07
MSTRG.26992	--	1.18365	0.00751423	0.0494733	4.67937	1.61905e-15	4.41827e-13
LVAN12777	ITPKA	1.18277	0.00101857	0.0116092	2.11147	7.89452e-06	0.000149761
LVAN19275	--	1.18081	6.92008e-05	0.00143179	1.47417	0.000217032	0.00221852
LVAN17229	--	1.17662	4.63671e-10	5.23552e-08	1.68762	4.43521e-06	9.25941e-05
LVAN06979	Tmem41a	1.17563	2.53695e-05	0.000640651	1.01729	0.00110607	0.00801847
MSTRG.23372	pol	1.17503	0.000239354	0.00381866	1.19619	0.000254382	0.00249356
LVAN02642	--	1.16761	3.3394e-08	2.53342e-06	1.15181	1.6179e-06	3.90597e-05
LVAN00840	Tret1	1.16723	0.00126305	0.013781	2.39085	3.37745e-10	2.50555e-08
LVAN05924	AKR1B1	1.16681	0.000185568	0.0031357	1.28187	0.000180457	0.00191244
LVAN21163	--	1.16662	0.000585465	0.00772454	1.45679	0.00213559	0.0132765
LVAN14994	GstD1	1.16645	0.0026491	0.0237641	1.62383	0.000226157	0.00227227
MSTRG.26131	--	1.16589	1.64074e-05	0.00044754	1.68627	1.92381e-05	0.000314434
LVAN20451	dhdh	1.16407	8.75008e-05	0.00171539	1.81142	1.26487e-07	4.58051e-06
LVAN22310	--	1.16247	2.5867e-06	0.000101013	1.29678	5.12502e-06	0.000105128
LVAN16380	omt6	1.15632	1.25818e-05	0.000360053	1.51387	7.19657e-07	1.9569e-05
LVAN12276	RpL37	1.15589	5.91418e-06	0.000198493	2.60005	1.09316e-13	1.96536e-11
MSTRG.24565	--	1.15571	0.000654153	0.00839411	2.23578	2.41831e-05	0.000376273
MSTRG.12159	DYNLRB2	1.15494	2.3411e-05	0.000596162	1.3865	0.000107533	0.00126799
MSTRG.29200	mpv17l2	1.15387	0.000126256	0.00230457	1.31604	0.0012364	0.00877533
MSTRG.14596	--	1.14341	0.000895252	0.0104825	2.9051	9.48172e-05	0.00114909
LVAN09281	--	1.14302	0.00449369	0.034669	1.0448	0.00925134	0.0407432
MSTRG.14095	--	1.13975	4.12535e-05	0.00094779	1.80758	7.92525e-08	3.03543e-06
MSTRG.27177	--	1.13933	0.0037603	0.0305373	1.17411	0.00424662	0.0224401
LVAN06065	FKBP4	1.13836	0.00253282	0.0229796	2.05677	0.00255546	0.0152014
LVAN06808	RPL36	1.13693	6.79877e-08	4.58476e-06	2.31217	1.31932e-12	1.81638e-10
LVAN03363	rpl-37a	1.13185	1.39912e-05	0.000391915	2.43744	2.65486e-12	3.43827e-10
LVAN13948	commd5	1.12695	0.00111041	0.0124177	1.89327	2.19035e-07	7.29258e-06
LVAN01313	SULT1A4	1.12534	0.00522602	0.0383752	1.88942	0.00039117	0.00354349
MSTRG.25451	RpS29	1.12046	0.000117433	0.00217348	2.35321	5.71389e-12	6.7169e-10
LVAN11695	bhmt	1.1173	0.000233887	0.00375198	1.91141	3.92173e-05	0.000561785
LVAN06848	C1GalTA	1.1149	0.00574266	0.0408436	2.39011	2.47254e-05	0.00038167
LVAN11936	--	1.11125	8.78846e-06	0.000274705	1.47222	0.0070027	0.03306
LVAN03568	Chia	1.11059	0.00200661	0.0194079	1.47354	1.46963e-05	0.000250377
LVAN14873	ACHE	1.10343	6.85139e-07	3.29364e-05	1.81235	2.01981e-07	6.81386e-06
LVAN12304	--	1.1029	0.00564381	0.0403374	1.51926	1.7476e-06	4.1926e-05
MSTRG.33629	SLC2A13	1.10197	0.00560753	0.0401862	1.54886	0.000253085	0.00248403
LVAN08239	ACE	1.10067	0.000102916	0.00196214	-1.74373	0.00716458	0.0336269
MSTRG.20697	--	1.09862	0.00363657	0.0298256	1.93602	0.000170801	0.00182529
MSTRG.28391	Oga	1.09765	1.7213e-09	1.77819e-07	1.72518	3.10319e-10	2.34767e-08
LVAN06995	RDH13	1.09737	0.00325054	0.0275436	2.34822	6.59796e-05	0.000858858
LVAN22836	Tret1	1.09195	8.87579e-07	4.1305e-05	2.2308	1.7959e-07	6.19187e-06
MSTRG.27130	Zcchc10	1.08551	0.00144468	0.0152094	1.33009	0.000164677	0.00178103
LVAN05068	Colec12	1.08294	0.00364858	0.0298764	3.31787	9.96957e-09	4.9627e-07
LVAN00080	MCT7	1.08244	0.000372269	0.0053481	2.2212	7.43353e-11	6.80235e-09
LVAN23224	GlcAT-P	1.07933	0.00182987	0.0180949	1.55234	1.05473e-05	0.00018874
MSTRG.31995	--	1.07715	1.07994e-05	0.000321684	1.61149	2.3978e-07	7.79641e-06
LVAN24423	Ostc	1.07616	1.09982e-05	0.000326271	1.37509	4.1937e-06	8.87648e-05
LVAN07951	NDUFB3	1.07462	0.000796004	0.00967829	2.33853	2.00341e-09	1.18209e-07
LVAN09323	Drice	1.07424	0.0013187	0.0142177	2.14348	2.39111e-05	0.000373629
MSTRG.26044	--	1.07313	0.00296758	0.0259452	1.40398	0.00136695	0.0094268
LVAN04271	RPL27	1.07293	4.9774e-06	0.000174281	2.23983	2.88648e-12	3.67593e-10
LVAN15479	Tll1	1.06565	1.48213e-07	8.88423e-06	1.67806	3.42235e-10	2.52659e-08
MSTRG.4828	SELENOH	1.06105	0.00309249	0.0266698	2.02835	1.13764e-08	5.61209e-07
MSTRG.21919	--	1.06103	0.00184583	0.018191	1.53204	0.000218917	0.00223181
MSTRG.25661	--	1.05599	0.000178028	0.00304005	1.4997	1.51259e-05	0.000255701
MSTRG.32688	EMC6	1.05487	0.0010598	0.0119574	1.07242	4.42763e-05	0.000622475
LVAN02916	RpL31	1.05421	1.11559e-05	0.000328277	2.5454	9.59854e-16	2.87617e-13
LVAN13194	RpL31	1.05421	1.11559e-05	0.000328277	2.5454	9.59854e-16	2.87617e-13
LVAN24496	--	1.05181	0.00522033	0.0383752	1.76925	0.000354608	0.00326847
LVAN02643	--	1.0496	2.05791e-07	1.17092e-05	1.03767	7.77995e-06	0.000148431
MSTRG.31717	--	1.04908	0.00592929	0.0418237	1.36371	1.2324e-05	0.000214749
LVAN24510	RpL32	1.04667	7.69388e-06	0.000250154	2.3346	2.44827e-11	2.44539e-09
LVAN08185	--	1.04245	0.000863366	0.0102743	1.03873	0.000861087	0.00660267
LVAN20101	Slc22a5	1.03794	0.00191793	0.0188125	1.90583	0.000544888	0.00462353
LVAN20691	GLDC	1.0353	5.34818e-05	0.00117145	1.19601	0.00159958	0.0106144
LVAN00996	--	1.03004	0.000135231	0.00245027	1.45606	5.2767e-05	0.000715515
MSTRG.9855	--	1.02864	1.45736e-05	0.000406665	1.30089	6.63805e-06	0.000130725
LVAN19537	--	1.02534	0.000644684	0.00832489	1.28725	0.000223359	0.00225902
LVAN13985	Trappc1	1.02019	0.00146938	0.0154132	1.02487	0.003877	0.020958
LVAN06029	Cyb5b	1.0186	0.0017247	0.0173255	-2.08545	0.00972079	0.0421446
LVAN07438	--	1.01727	0.000523134	0.0070295	1.06498	7.86288e-05	0.000985731
MSTRG.28702	Cyp4c3	1.01211	0.00347972	0.0288971	2.41844	3.88317e-05	0.000558648
LVAN06930	Hal	1.0119	0.000293621	0.00443824	1.66724	0.000363916	0.00334016
LVAN20506	ARL14EPL	1.01074	0.00154013	0.0159069	1.18002	0.00115142	0.00826103
MSTRG.26911	RpL39	1.00314	0.000195444	0.00326846	2.13618	4.5326e-10	3.2828e-08
LVAN03114	--	1.00275	0.00286266	0.0252406	2.1079	3.60112e-07	1.08331e-05
LVAN04535	RPLP2	1.00128	2.81597e-05	0.000695943	2.17642	4.52987e-11	4.32659e-09
LVAN19227	--	-1.00181	0.00542966	0.039426	-2.58427	8.76455e-06	0.000163541
LVAN06773	Khc	-1.01676	0.00415109	0.0327367	-1.82427	0.00067472	0.00548892
LVAN19987	AFG3L2	-1.01761	0.00714497	0.04777	-1.76054	0.00131948	0.00919486
LVAN05923	Ganab	-1.05626	0.0059623	0.0419984	-1.9263	0.000116288	0.00135244
LVAN04355	SLC34A2	-1.0643	0.00323193	0.0274178	-2.51568	9.00388e-06	0.000167597
LVAN19914	PSME4	-1.06527	0.00274481	0.0244233	-2.14691	1.66694e-05	0.000277799
LVAN03432	FNDC3A	-1.07173	0.0025531	0.0231364	-2.13175	0.000633673	0.00522319
LVAN16100	Abcf3	-1.07661	0.00556017	0.0400197	-1.76081	0.0013401	0.00930035
LVAN15461	Flo1	-1.08324	0.00440856	0.0342115	-1.56887	0.00962069	0.0418393
LVAN23014	alpha-Cat	-1.08655	0.00516058	0.0380796	-1.65787	0.00412077	0.0219497
LVAN14533	--	-1.08885	0.00476758	0.0361502	-2.79169	7.10557e-10	4.80475e-08
LVAN00031	Rel	-1.12058	0.00197331	0.0192006	-2.12307	0.0044836	0.0234091
LVAN09972	Hspg2	-1.12201	0.00211092	0.0201228	-1.78286	0.000585918	0.0049063
MSTRG.29667	--	-1.12397	0.00711737	0.0476871	-1.66988	0.00581844	0.0287294
LVAN17612	St13	-1.12408	0.00339876	0.0285126	-1.83936	0.00236077	0.0142654
LVAN02971	CNOT1	-1.12507	0.00362636	0.0297754	-1.76775	0.00125831	0.00889844
LVAN05545	pat-4	-1.13517	0.00179303	0.0178886	-1.82606	0.00146237	0.00991041
LVAN15163	unc-89	-1.14113	0.000693061	0.00879367	-1.74121	0.00190147	0.012138
LVAN14039	Toll-7	-1.14117	0.00615976	0.0430533	-1.9752	0.000506543	0.00435867
LVAN21907	--	-1.14215	0.00402245	0.032052	-1.90388	0.000568964	0.00479493
LVAN10801	tpsp	-1.14231	0.00334464	0.0281752	-2.39246	1.14788e-07	4.22696e-06
LVAN21091	--	-1.14578	0.00434854	0.0338721	-2.82391	1.0665e-08	5.29166e-07
LVAN04026	Trim3	-1.15087	0.00560764	0.0401862	-1.92837	0.00129117	0.009054
LVAN00431	ACO2	-1.15705	0.000650431	0.00837681	-1.84028	0.000271592	0.00263522
LVAN01354	ascc3	-1.15715	0.00175052	0.0175124	-1.83954	0.000467624	0.00408123
LVAN17962	LARP1B	-1.16127	0.00253365	0.0229796	-2.24614	6.06657e-06	0.00012103
MSTRG.14688	--	-1.16342	0.00619237	0.0431983	-3.2259	2.75157e-09	1.58081e-07
LVAN10022	St13	-1.16512	0.00465023	0.0355379	-1.67329	0.00729485	0.0341021
LVAN24312	ABLIM1	-1.17175	0.00700714	0.0471219	-2.3868	8.34726e-06	0.000156327
LVAN09197	Lis-1	-1.17198	0.000789759	0.0096426	-1.83669	0.00052038	0.00445515
LVAN14247	ME1	-1.17261	0.00211255	0.0201252	-1.97896	0.00102856	0.00757435
LVAN20639	Fbxo11	-1.17289	0.00100837	0.0115171	-2.10842	0.000116542	0.00135437
LVAN18419	NARS	-1.17756	0.00419058	0.0329412	-1.59671	0.00422176	0.0223474
LVAN01771	NLGN4Y	-1.17877	0.0022428	0.0209952	-2.05513	0.000410812	0.00367782
LVAN10929	--	-1.18396	0.00111417	0.0124265	-2.40192	1.50262e-06	3.68587e-05
LVAN25157	Bcr	-1.1857	0.00497888	0.0371338	-2.47024	0.000184389	0.00194736
LVAN14899	UBE4A	-1.1868	0.00447375	0.0345839	-3.1279	5.51798e-09	2.95805e-07
LVAN10605	AAEL008004	-1.19521	0.00403977	0.0321373	-3.14739	9.17722e-07	2.39737e-05
LVAN03124	DNAJC13	-1.19661	0.00309071	0.0266698	-1.82002	0.00579105	0.0286219
LVAN00723	Rop	-1.19889	0.00422196	0.0330808	-2.25876	6.30497e-05	0.000828483
LVAN06206	Eip71CD	-1.19987	0.00625298	0.0434962	-1.90392	0.00644576	0.0310683
LVAN08224	Vars	-1.20544	0.00230425	0.0215014	-2.09926	0.000167176	0.00179919
LVAN05780	PRMT1	-1.20613	0.000654655	0.00839411	-1.69306	0.00225332	0.0138017
LVAN05785	PRMT1	-1.20613	0.000654655	0.00839411	-1.69306	0.00225332	0.0138017
LVAN16844	Git2	-1.21032	0.00409164	0.0324259	-1.95135	0.00202486	0.0127446
MSTRG.31864	--	-1.21204	0.00603136	0.0423796	-2.39007	9.71849e-05	0.00117035
LVAN02527	Stat5b	-1.21553	0.000791211	0.00964417	-2.39232	8.19631e-06	0.000153961
LVAN15253	--	-1.21561	0.00761769	0.0499142	-2.30343	2.02825e-05	0.000328345
LVAN25492	Csnk1g3	-1.21577	0.00396024	0.0316428	-1.73646	0.00617964	0.030066
LVAN09334	Clptm1	-1.21906	0.00284056	0.0250913	-2.23868	4.52638e-05	0.000635773
LVAN25152	AIFM1	-1.22326	0.00199392	0.0193309	-1.73928	0.00812117	0.0370184
LVAN19887	sno	-1.22572	0.00124726	0.0136702	-1.8717	0.00186598	0.0119714
LVAN09215	--	-1.22682	0.00452759	0.0348567	-2.04556	0.0015612	0.010423
LVAN17010	AAEL002956	-1.23461	0.000528012	0.00706896	-1.96598	0.000169235	0.00181364
LVAN03214	Tis11	-1.23675	0.00257764	0.0232771	-2.44103	4.54511e-06	9.45012e-05
LVAN12334	alpha-Adaptin	-1.2391	0.0037449	0.0305111	-2.31289	4.1349e-05	0.000586718
LVAN15477	TLL2	-1.24253	0.0073353	0.048677	-2.30433	0.000255473	0.00250105
LVAN24415	--	-1.24282	0.00511801	0.0378614	-1.88023	0.00268864	0.0157727
LVAN00924	Hivep1	-1.25223	0.00168485	0.017042	-2.45114	0.000121633	0.00139865
LVAN07847	Cals	-1.25543	0.00564285	0.0403374	-1.84243	0.00258522	0.0153176
LVAN09191	--	-1.26092	0.00384387	0.030985	-1.78716	0.0106027	0.044884
LVAN13030	Abcc3	-1.26104	0.00284813	0.0251277	-2.12521	0.00022362	0.00226016
LVAN18536	GLG1	-1.2675	0.00586685	0.0415039	-1.6482	0.00812999	0.0370241
LVAN10783	DDX3X	-1.2685	0.000870286	0.010323	-2.00748	4.94184e-05	0.00068085
LVAN04731	bre-4	-1.27085	0.0052578	0.0385043	-2.24315	0.00525814	0.026511
LVAN11213	FPGS	-1.27433	0.00236928	0.0218978	-2.80642	6.86911e-10	4.70734e-08
LVAN19404	RAB10	-1.27758	0.000798295	0.00969806	-1.99526	0.000414382	0.00369678
LVAN22117	eRF1	-1.27931	0.000388359	0.00552965	-1.92126	0.000691925	0.00559471
LVAN16065	--	-1.27981	0.00131967	0.0142177	-1.68649	0.00632294	0.0305976
LVAN03518	Btbd11	-1.28173	0.000233589	0.00375133	-2.20337	7.3451e-05	0.000936179
LVAN16477	Kpnb1	-1.28294	0.00308851	0.026667	-1.8525	0.00337303	0.0187716
LVAN09729	Rere	-1.28469	0.00318837	0.0271907	-1.75383	0.00248293	0.0148801
LVAN23417	WNK3	-1.28469	0.00206151	0.0198142	-2.30638	7.2531e-05	0.000925997
LVAN17207	Gramd1b	-1.28708	0.000354723	0.00518764	-2.48148	5.9325e-06	0.000118821
MSTRG.4917	--	-1.28715	0.00602072	0.0423252	-1.67068	0.0118008	0.0488197
MSTRG.10739	--	-1.28842	0.0061405	0.0429599	-1.70251	0.00399767	0.0214434
LVAN13057	PLDBETA1	-1.28971	0.00374529	0.0305111	-1.64794	0.00951034	0.0415962
LVAN16322	PTPN12	-1.28977	0.00041639	0.00583465	-2.34272	1.08292e-05	0.000192657
LVAN06497	USP32	-1.29418	0.0030741	0.0266215	-2.03446	0.000136516	0.00153174
LVAN02835	numb	-1.29731	0.00179975	0.0179433	-2.21137	3.53424e-05	0.000514874
LVAN09174	--	-1.29874	0.0049053	0.0369253	-2.09573	0.00166292	0.0109302
LVAN18374	SETD2	-1.30067	0.00214364	0.0203681	-1.92748	0.000489407	0.00423267
LVAN05392	KANK1	-1.30195	0.00124368	0.0136515	-1.85816	0.00769333	0.0354659
LVAN18306	RPS6KB1	-1.30898	0.00638434	0.044115	-3.48766	3.65911e-06	7.88696e-05
LVAN23410	Tmem8a	-1.31019	0.00683969	0.0464029	-2.82871	2.44711e-05	0.000378893
LVAN16658	--	-1.31127	0.00495098	0.0370772	-2.26603	3.11624e-05	0.000466886
LVAN10612	mep-1	-1.31265	0.00385867	0.0310527	-1.56365	0.00957439	0.0417325
LVAN07013	--	-1.31361	0.0010313	0.0117175	-2.32113	0.000859596	0.00659455
LVAN07640	CG3714	-1.31587	0.00183952	0.0181534	-2.65351	0.000207914	0.00214592
LVAN02743	CD109	-1.3205	0.000153922	0.00272421	-1.99559	0.000631229	0.00520585
LVAN02633	Sh3kbp1	-1.32057	0.00117838	0.0130428	-2.28632	3.25459e-05	0.000481012
LVAN24674	betaTub56D	-1.32291	0.00260026	0.0234667	-1.63603	0.0109117	0.0459502
LVAN21443	HECTD1	-1.33039	0.000143948	0.00258394	-1.97044	0.00126094	0.00890859
LVAN08620	Patj	-1.33066	0.000619925	0.00806235	-1.7392	0.00681088	0.0323443
LVAN12447	CHD1	-1.33358	0.00510442	0.0377992	-2.30693	9.93131e-06	0.00018025
LVAN13104	NPEPL1	-1.33747	0.000235803	0.00377855	-2.07612	0.000707293	0.00569787
LVAN04987	Man2a1	-1.33867	0.000365363	0.00528488	-1.92737	0.00962484	0.0418454
MSTRG.26633	ITIH3	-1.3393	0.00550148	0.0397543	-2.31334	0.000372357	0.00339926
LVAN24591	cora	-1.3396	9.8961e-05	0.00189667	-1.94279	0.000358337	0.00329687
LVAN14473	heatr1	-1.3419	0.000476626	0.00652849	-1.75437	0.0113141	0.0472797
LVAN19988	CUL5	-1.34337	0.00760249	0.0498594	-1.70233	0.00885559	0.0394897
LVAN02680	Kpna4	-1.34524	0.000448144	0.00620501	-1.83699	0.00135634	0.00937479
LVAN08211	CG32138	-1.34681	0.000387073	0.00551674	-1.98155	0.00208277	0.013018
LVAN19511	SEMA-1A	-1.34738	0.000173348	0.00298462	-1.93067	0.000604682	0.00503583
LVAN07731	--	-1.34883	0.00171578	0.0172528	-2.01178	0.000217484	0.00222165
LVAN23315	Rabep1	-1.35155	0.00744973	0.0492341	-2.03212	0.00333874	0.0186146
LVAN12309	--	-1.35436	0.000278411	0.00426877	-3.30436	1.54947e-08	7.19729e-07
LVAN23111	LMAN1	-1.35619	0.00131078	0.0141657	-2.81461	1.81974e-06	4.33167e-05
LVAN13358	sws	-1.35658	0.000324315	0.00482039	-2.02547	0.000713784	0.00572901
LVAN03774	Ipo5	-1.35664	4.57023e-05	0.00102731	-2.07532	0.000401893	0.00361217
LVAN03362	Cont	-1.35889	0.000393191	0.00558753	-2.25302	1.29103e-05	0.000223438
MSTRG.34226	Tao	-1.36089	0.00421864	0.0330727	-2.17771	0.00587399	0.0289289
MSTRG.7436	--	-1.36203	0.00230954	0.0215232	-2.99105	5.29686e-08	2.19368e-06
LVAN12283	--	-1.36267	0.00691646	0.0467215	-2.92762	1.86878e-06	4.40721e-05
LVAN15534	G-s-alpha-60A	-1.36298	0.00025785	0.00403853	-2.33674	6.69561e-06	0.000131351
LVAN25321	Tao	-1.36806	0.00429813	0.0335872	-2.12605	0.0015658	0.0104446
LVAN05435	PPP4C	-1.36866	0.00277851	0.0246479	-2.19161	0.000966404	0.00720504
LVAN10259	Cad87A	-1.36962	0.00270982	0.0241414	-2.55159	1.02258e-05	0.000184064
LVAN02205	--	-1.37121	0.00426264	0.0333456	-2.60277	0.00242024	0.0145787
LVAN00885	POU6F2	-1.37212	0.000372823	0.00535029	-2.08416	0.00240093	0.0144738
MSTRG.28122	A2ML1	-1.37219	0.000567973	0.00753531	-3.6724	4.88133e-16	1.71936e-13
MSTRG.33074	--	-1.37536	0.00034624	0.00508816	-2.05059	0.00433697	0.0228229
MSTRG.28327	lysmd2	-1.3767	0.00541279	0.039323	-4.53529	5.19009e-15	1.27927e-12
LVAN11931	Syne1	-1.38403	5.57717e-05	0.00120709	-2.2753	3.86049e-05	0.000556041
LVAN10151	CLTC	-1.38411	0.00551068	0.0397763	-1.94541	0.000304398	0.00287326
LVAN21817	Usp28	-1.38758	0.00243797	0.022433	-1.81883	0.00136175	0.0094079
LVAN08939	HMCN2	-1.388	0.000831201	0.0099895	-2.94733	4.5441e-09	2.53441e-07
LVAN21528	Kmt2e	-1.38946	0.000838317	0.0100584	-2.1766	0.000716598	0.00573654
LVAN03948	Ipo9	-1.38998	1.76911e-05	0.000475696	-1.67897	0.00198553	0.0125305
LVAN23995	PRRC2B	-1.39337	6.63436e-05	0.00138646	-2.12396	8.1971e-06	0.000153961
MSTRG.26533	PLA2G6	-1.40154	0.00676642	0.0460559	-2.01426	0.00403053	0.0215894
LVAN09322	DNAJC10	-1.40381	0.00168592	0.017042	-2.65744	9.02162e-06	0.000167602
LVAN05855	PUM2	-1.40589	0.00102623	0.0116873	-1.77798	0.00369784	0.0201706
LVAN10023	--	-1.40632	0.00149445	0.0155933	-1.89587	0.00350546	0.0193675
LVAN14779	--	-1.40749	0.00139944	0.0148465	-2.8728	4.42745e-06	9.25584e-05
LVAN14244	SLCO4A1	-1.40785	0.00120624	0.0133002	-2.63143	3.43366e-05	0.000501655
LVAN12219	stmA	-1.40788	0.00194455	0.0189901	-1.79508	0.00741975	0.0344984
LVAN23457	Slc30a2	-1.40958	0.00247163	0.0226426	-2.49038	5.68256e-05	0.000760428
LVAN10376	ZC3H10	-1.41016	0.000437069	0.00608057	-2.33139	0.00016718	0.00179919
LVAN06215	elovl6	-1.41017	0.00299476	0.0260739	-2.25971	0.000617738	0.00511114
LVAN04935	--	-1.41101	0.00243389	0.0224096	-2.23959	2.35319e-05	0.000368836
LVAN13219	Cpt1a	-1.41272	0.000347627	0.00509922	-2.75054	0.000182179	0.00192668
LVAN04321	DOCK9	-1.41339	0.000968799	0.0111907	-2.08648	0.0029269	0.0168725
LVAN06903	Lrp2	-1.41547	0.000276254	0.00426263	-2.71086	9.97833e-06	0.000180888
LVAN19453	atad3-b	-1.41861	0.000317304	0.00473066	-1.74512	0.00220626	0.0135733
LVAN24967	Hr39	-1.41915	0.00301652	0.0262317	-2.38842	0.000281995	0.0027189
LVAN19167	--	-1.41941	8.18494e-06	0.000261688	-2.13563	0.00184724	0.0118761
LVAN07823	Fam98a	-1.42062	0.00175487	0.0175439	-1.77772	0.00849354	0.0382773
LVAN05490	dia	-1.42146	0.00230635	0.0215072	-2.18587	0.00161459	0.0106953
MSTRG.39947	--	-1.42479	0.00522728	0.0383752	-3.55679	5.6583e-09	3.0129e-07
LVAN11163	sup-17	-1.42581	0.000795265	0.00967829	-2.56535	0.000229737	0.0023037
LVAN10831	PR-Set7	-1.42903	0.00248941	0.0227529	-2.15543	0.00148675	0.0100355
LVAN18055	eIF5	-1.43029	0.000464207	0.00638493	-2.43252	5.63775e-07	1.59844e-05
LVAN22428	ZFYVE9	-1.43155	0.000927118	0.0107883	-2.9349	1.7948e-06	4.28564e-05
LVAN20748	Nrx-IV	-1.43372	0.0019221	0.0188281	-1.69561	0.00727943	0.0340405
LVAN15729	Uggt1	-1.43934	0.000500948	0.00676883	-2.62672	1.24545e-05	0.000216776
LVAN23474	bark	-1.43941	0.00463002	0.0354206	-2.09833	0.000451255	0.00396161
LVAN21248	Htt	-1.44037	0.00265933	0.0238081	-2.74773	7.39783e-06	0.000142564
LVAN21825	Ubr5	-1.44141	0.00195899	0.0190995	-2.20986	0.000125757	0.00143205
LVAN21167	PDCD11	-1.44239	7.51435e-05	0.00152655	-1.86187	0.00284563	0.0165098
LVAN03994	--	-1.4481	0.00683607	0.0463999	-2.59987	0.000137852	0.00154248
LVAN17651	Nrx-IV	-1.44893	2.88377e-06	0.000109961	-2.60592	1.43088e-06	3.5498e-05
LVAN03729	Wee1	-1.44901	0.00252996	0.0229796	-2.66769	0.00255847	0.0152134
LVAN14770	Lar	-1.45209	0.000395962	0.00561049	-1.93133	0.000820247	0.00636809
LVAN07043	HSP110	-1.45572	7.63885e-05	0.0015411	-2.05495	6.4071e-05	0.000839018
LVAN24519	--	-1.46186	0.00414374	0.0327218	-2.52195	3.23145e-05	0.000480379
LVAN08314	Epb41l3	-1.46351	0.00359452	0.0295639	-1.86713	0.000479252	0.0041566
LVAN08532	Svep1	-1.46571	0.0015185	0.0157763	-3.61309	7.31262e-09	3.71556e-07
MSTRG.36269	Nadk	-1.46824	0.000881238	0.0103768	-3.07162	3.48684e-08	1.50525e-06
LVAN16055	slc20a1b	-1.46875	0.00369934	0.0301874	-2.81248	6.9978e-06	0.000135711
LVAN00343	--	-1.46913	0.00748772	0.0493512	-2.82137	0.00279236	0.0162811
LVAN22672	NUAK1	-1.47003	0.00113856	0.0126501	-1.95139	0.00396691	0.0213309
LVAN08417	LARS	-1.47274	0.000177564	0.00303567	-2.31132	3.70794e-05	0.000537107
LVAN24733	14-3-3epsilon	-1.47286	1.45524e-05	0.000406665	-2.21238	0.000105732	0.00125256
LVAN08520	GBF1	-1.47442	0.00126005	0.0137689	-2.8474	2.18142e-07	7.29258e-06
LVAN20727	Pxt	-1.47876	4.31215e-05	0.000981419	-2.78731	0.000365874	0.00335305
LVAN25054	--	-1.47986	0.00332062	0.0280233	-2.58334	0.000348207	0.00321932
LVAN07593	--	-1.48024	0.00348348	0.0289114	-2.18873	0.000996647	0.00737924
LVAN20914	PDSS1	-1.48241	0.00195168	0.0190409	-2.11157	0.00114693	0.00824043
LVAN13051	RALGAPA1	-1.48368	0.00215971	0.0204274	-1.92139	0.00198589	0.0125305
LVAN21168	Pdcd11	-1.48572	0.00131096	0.0141657	-2.64427	1.72474e-05	0.000286184
LVAN09706	--	-1.48588	8.2605e-05	0.00163482	-2.31081	7.7945e-06	0.000148461
LVAN15391	col2a1	-1.48643	0.00282251	0.0249547	-2.48917	0.00161902	0.01072
LVAN08803	Pprc1	-1.48902	0.000804274	0.0097382	-2.03771	0.000911756	0.00687732
LVAN02530	NUP205	-1.49102	0.000103228	0.00196552	-1.73672	0.00260597	0.0154125
LVAN22665	Prkag2	-1.49167	0.00108167	0.0121621	-2.57383	0.000480143	0.00416196
LVAN15942	GOPC	-1.49206	0.000762052	0.00936219	-2.44301	6.58924e-05	0.000858455
LVAN14934	LMF2	-1.49376	0.00119754	0.0132347	-1.72364	0.00805838	0.0368376
LVAN03841	BSG	-1.49463	0.000265278	0.00412824	-2.54112	0.000276447	0.00267215
LVAN25094	ARID4B	-1.4961	0.000799451	0.00969832	-2.02451	0.000451325	0.00396161
LVAN17575	alas2	-1.49622	0.000187147	0.00315873	-2.54029	5.53937e-07	1.5764e-05
LVAN15482	--	-1.49628	0.00275085	0.0244621	-2.17303	0.000245195	0.00242529
MSTRG.31623	--	-1.49713	0.00154896	0.0159789	-2.05292	0.00873929	0.0390851
LVAN10472	ADAMTS9	-1.49756	5.46212e-05	0.00119029	-2.03619	0.000748163	0.00593636
LVAN19228	--	-1.49915	0.00198239	0.0192503	-3.5304	2.967e-07	9.17847e-06
LVAN01979	--	-1.50093	0.00625293	0.0434962	-2.40122	0.000112385	0.00131507
LVAN04876	Src42A	-1.50301	0.00062816	0.00814762	-2.85592	2.25774e-05	0.000357541
MSTRG.28188	--	-1.50423	0.000757104	0.00934574	-2.63192	0.000258046	0.00252139
LVAN00138	Sema1a	-1.5068	0.000854816	0.010198	-2.23473	0.00125254	0.0088658
LVAN05162	TARDBP	-1.50914	0.000144402	0.00258717	-1.70251	0.00214102	0.0133004
LVAN04622	Polr1b	-1.51052	0.000189647	0.00317882	-1.89441	0.000675372	0.00548992
LVAN13429	Pdap1	-1.5106	0.00148	0.0154979	-2.75338	2.09214e-06	4.87379e-05
LVAN18714	GPR155	-1.51178	0.00029914	0.00450596	-1.72353	0.00811225	0.0370173
LVAN09226	SLC4A10	-1.51304	4.45273e-07	2.27574e-05	-2.91718	3.87668e-11	3.75216e-09
LVAN13564	slc9a3	-1.51352	0.00167575	0.0169979	-1.82019	0.000741642	0.0058938
LVAN22726	--	-1.51396	0.000457927	0.00631645	-1.76243	0.011145	0.0467779
LVAN18459	MAPk-Ak2	-1.51439	0.000766713	0.00939272	-2.22917	0.000608548	0.005057
LVAN22485	Nup153	-1.51549	3.26835e-05	0.000784296	-2.56379	6.34694e-07	1.75629e-05
LVAN14447	akap-1	-1.51696	0.000295841	0.0044609	-3.00499	1.47386e-06	3.62698e-05
LVAN05910	--	-1.51736	0.00130155	0.0141082	-2.01736	0.00153953	0.0103144
LVAN20858	PTBP1	-1.51751	0.000749089	0.00928162	-2.08893	0.00247631	0.0148568
LVAN00087	tpmt	-1.51822	0.000695128	0.00881221	-2.70222	1.24961e-05	0.000217254
LVAN00090	Slc5a9	-1.51943	0.00389733	0.0312947	-2.90392	6.07081e-09	3.15558e-07
LVAN09058	--	-1.51965	0.000159749	0.00280013	-1.97128	0.00127438	0.00896704
MSTRG.31698	tax1bp1	-1.52028	3.03134e-05	0.000738371	-2.18006	6.2047e-05	0.000817416
LVAN18201	Dbp80	-1.52228	6.62592e-05	0.00138646	-2.20915	0.000220299	0.00224142
LVAN23285	Tex2	-1.52515	0.00340593	0.0285283	-3.28337	1.5684e-07	5.4973e-06
LVAN11464	Dnajb2	-1.52727	1.34188e-05	0.000378062	-1.93361	0.00421758	0.0223407
LVAN01631	brm	-1.52763	5.80658e-05	0.00124016	-2.08718	2.40986e-05	0.000375791
LVAN24714	--	-1.52892	0.00578605	0.041112	-3.4366	1.37085e-06	3.41752e-05
LVAN01209	--	-1.53159	4.18712e-05	0.000958242	-2.12238	3.58462e-05	0.000520724
LVAN08274	Pdia5	-1.53227	4.45451e-05	0.00100752	-2.40329	9.00275e-05	0.00109888
LVAN20464	--	-1.53305	0.00159028	0.0163115	-1.94186	0.0101564	0.0435126
MSTRG.20787	Mgat3	-1.53362	0.00113795	0.0126501	-1.99215	0.00863419	0.038717
MSTRG.33801	Dnajc14	-1.53766	0.000187814	0.00316632	-2.28298	0.000213256	0.00219312
LVAN20856	PTBP1	-1.53772	4.77475e-06	0.000169219	-1.9383	0.00028889	0.00277386
LVAN06799	--	-1.53953	0.00450206	0.0346968	-3.29897	7.4068e-05	0.000940122
LVAN03517	ABTB2	-1.54327	0.000244786	0.00389253	-2.32257	4.4259e-06	9.25584e-05
LVAN15585	HMBS	-1.54477	0.00029373	0.00443824	-2.76391	0.000151733	0.0016634
LVAN18370	ck	-1.545	2.60278e-05	0.000651612	-2.44108	2.03225e-05	0.000328643
LVAN14747	MTHFR	-1.54602	0.00153542	0.0159055	-2.55276	0.00146041	0.00990151
LVAN13668	--	-1.54768	0.00633346	0.0438466	-2.36846	0.00308682	0.0175363
LVAN09703	cct3	-1.54823	0.0019273	0.0188663	-1.84731	0.0103336	0.0440864
LVAN22753	IQCE	-1.54829	0.000718234	0.00902605	-2.66985	6.62289e-05	0.00086137
LVAN00850	--	-1.54989	0.000343669	0.00506155	-2.52783	3.17287e-06	6.94424e-05
LVAN03024	NPC1	-1.55291	0.000159303	0.00279568	-2.93391	2.84872e-07	8.90268e-06
LVAN19370	Abcf2	-1.55321	4.68896e-06	0.000166584	-2.55812	3.34139e-07	1.01719e-05
LVAN20215	SLC45A3	-1.5541	0.000311651	0.00466068	-2.27808	0.00024304	0.00241718
LVAN05570	Epas1	-1.55425	9.09257e-06	0.000282393	-2.19957	8.95449e-05	0.00109562
LVAN01622	Egfr	-1.55428	1.11172e-05	0.000328277	-1.77114	0.00289796	0.0167372
LVAN09941	Thsd4	-1.55473	0.00707773	0.0474651	-3.22633	7.93463e-07	2.11715e-05
LVAN03067	Xrn1	-1.55505	0.000158255	0.00278332	-2.36428	7.35462e-06	0.000141911
LVAN07647	Ubqln1	-1.55582	0.0017809	0.0177797	-2.39917	9.77882e-06	0.000177905
LVAN19882	--	-1.55609	0.00203587	0.0196257	-2.99724	6.85651e-05	0.000886251
LVAN06755	ANKRD50	-1.55789	8.91076e-05	0.0017383	-2.03139	0.00251188	0.0149889
LVAN06743	RXR	-1.55806	0.00501491	0.037269	-2.41009	0.00229736	0.0140208
LVAN09991	HSP90AA1	-1.55842	0.00012447	0.00228053	-1.80398	0.00265472	0.0156217
LVAN04005	USP19	-1.55865	0.00108211	0.0121621	-2.13414	0.00127822	0.00898929
LVAN18105	BTAF1	-1.55866	4.82069e-05	0.00107697	-1.76632	0.0113268	0.04732
LVAN20923	GCN1	-1.5608	7.01425e-06	0.000230345	-2.01794	0.000147523	0.00162191
LVAN03952	Aats-ala	-1.56226	1.97299e-06	8.07263e-05	-2.29089	1.88116e-05	0.000308453
LVAN12836	gw	-1.56404	0.00535551	0.0391019	-1.80137	0.00325939	0.018295
LVAN00806	ATP6V1B	-1.56556	0.000133708	0.0024345	-1.88681	0.00102738	0.00757435
LVAN08499	SYT5	-1.56683	0.000785525	0.00959895	-2.6344	8.99785e-05	0.00109888
LVAN17423	SERINC3	-1.56718	0.0037876	0.0306842	-2.9352	1.00429e-05	0.000181627
LVAN22139	EIF5B	-1.56916	0.00115311	0.0127825	-2.48069	9.23366e-05	0.00112348
LVAN22460	USP9X	-1.57187	3.94703e-05	0.000912578	-2.5491	3.97511e-07	1.18416e-05
LVAN22172	nfx-1	-1.57254	0.00240143	0.0221809	-2.63631	5.49588e-05	0.000737384
LVAN20382	Gk	-1.57311	3.85746e-05	0.000899004	-1.9064	0.011291	0.0472218
LVAN19702	--	-1.57367	0.00675867	0.0460247	-4.91886	1.04841e-09	6.71824e-08
LVAN22095	Rhobtb1	-1.57415	0.00199961	0.019353	-2.71014	0.000625428	0.00516637
LVAN19902	Wdr7	-1.57572	0.00355912	0.0293557	-2.78778	2.95818e-07	9.16975e-06
LVAN14481	TIMM44	-1.57942	0.000529666	0.00707809	-2.05121	0.000711739	0.00571763
LVAN13937	Atp2c1	-1.58094	1.57322e-05	0.000431554	-3.18252	2.23558e-07	7.41086e-06
LVAN02461	znf687b	-1.5825	0.0016624	0.016886	-2.55135	2.04662e-05	0.000330618
LVAN10781	--	-1.58374	0.00371839	0.0303259	-2.82506	7.49758e-05	0.000948494
LVAN09471	TMTC4	-1.58536	0.00307868	0.0266453	-1.96373	0.0111324	0.0467377
MSTRG.21460	gro	-1.58861	0.00327713	0.0277527	-2.73976	0.000560038	0.00473893
LVAN04286	Gclc	-1.58915	0.001278	0.0138817	-2.57746	0.000213461	0.00219376
MSTRG.14004	--	-1.58926	0.00017645	0.00302017	-2.04265	0.00305789	0.0174045
LVAN12685	RXR	-1.59287	0.00106145	0.0119668	-3.6074	8.88809e-07	2.33381e-05
LVAN06009	Wdr47	-1.60046	0.00432573	0.0337305	-2.98351	3.36431e-05	0.000494007
LVAN18952	HYOU1	-1.60077	0.00135914	0.0145354	-3.51948	9.67817e-12	1.04895e-09
LVAN24207	NAA16	-1.60432	0.000689982	0.0087627	-2.02427	0.0022854	0.0139535
LVAN23660	Trabd	-1.60665	5.05744e-06	0.000175815	-2.13114	0.000187674	0.00197387
LVAN06976	Aats-gln	-1.60777	5.86528e-06	0.000197306	-2.6184	2.43437e-07	7.88179e-06
LVAN10320	Tnpo1	-1.60917	0.000246378	0.0039008	-2.41429	2.31276e-05	0.00036512
LVAN09176	--	-1.60922	0.00316245	0.0270171	-2.63969	0.00386698	0.0209113
LVAN12085	--	-1.60946	0.00086323	0.0102743	-2.23873	0.00271508	0.0159034
LVAN01097	WAS	-1.61134	0.00746061	0.0492617	-2.03165	0.00678687	0.03226
LVAN02518	aPKC	-1.61137	0.000954829	0.0110645	-2.28401	0.000139747	0.0015577
LVAN06266	CSMD3	-1.61259	5.46687e-05	0.00119029	-2.77822	7.14739e-08	2.77224e-06
LVAN12901	Ptpn14	-1.61313	1.46055e-06	6.23882e-05	-1.9191	0.0105472	0.0447467
LVAN20327	botv	-1.61417	0.000447423	0.00620501	-2.33144	9.85738e-05	0.00118428
LVAN11380	--	-1.6151	0.00181908	0.0180531	-2.37281	6.99009e-06	0.000135711
LVAN04744	--	-1.61633	0.00390592	0.0313464	-2.78319	0.00775435	0.0356934
LVAN11649	DOCK3	-1.62047	6.10472e-05	0.00129246	-2.22712	0.0001748	0.00186153
LVAN19845	egh	-1.62051	0.000251274	0.0039654	-3.83645	5.98451e-12	6.98132e-10
LVAN24331	ds	-1.62551	0.000265221	0.00412824	-3.09662	1.43932e-06	3.56494e-05
LVAN15367	DAG1	-1.62718	0.00021859	0.0035655	-3.21365	1.00113e-12	1.40361e-10
LVAN20966	--	-1.63048	0.00392508	0.0314655	-3.04629	0.000142128	0.00157505
LVAN19831	SRGAP1	-1.63857	0.000978822	0.0112886	-2.95859	3.51744e-07	1.06023e-05
LVAN17851	plc-1	-1.64132	1.55085e-06	6.60519e-05	-2.51154	7.72658e-07	2.06791e-05
LVAN21905	--	-1.64391	7.50163e-05	0.0015261	-3.00174	0.000523715	0.00447368
MSTRG.29838	--	-1.64684	0.000731685	0.00915007	-3.09789	2.85659e-05	0.000433448
MSTRG.23548	MYH9	-1.6471	0.00455491	0.0350115	-1.86589	0.00203711	0.0128059
MSTRG.32058	--	-1.6518	0.00157391	0.0161789	-1.94918	0.0112005	0.046972
LVAN00496	SOCS7	-1.65239	0.00105609	0.0119434	-2.58669	0.00198285	0.0125305
LVAN09990	HSP90AA1	-1.6528	1.12743e-05	0.000331091	-1.78255	0.0024692	0.014821
LVAN15342	--	-1.65376	0.00339432	0.0284966	-2.43595	7.15626e-05	0.000915929
LVAN20901	Csde1	-1.65819	6.6445e-05	0.00138659	-2.40314	6.40436e-07	1.76345e-05
LVAN00774	Sptlc2	-1.66341	0.000751347	0.00929043	-2.79854	7.34636e-07	1.98901e-05
LVAN22939	Iars	-1.66466	2.07265e-06	8.38618e-05	-2.69151	1.4926e-08	6.99693e-07
LVAN21708	H2afy	-1.66516	8.15375e-05	0.00161588	-2.27467	0.000122836	0.00141035
LVAN13218	Cpt1a	-1.66708	0.00010396	0.00197687	-2.55398	0.00128727	0.00903218
LVAN23209	Fur2	-1.66852	7.74251e-05	0.00155985	-3.4531	2.00174e-08	9.13152e-07
LVAN17853	baz1b	-1.66901	0.00182568	0.0180904	-2.10969	0.00126572	0.00892602
LVAN01229	CG7083	-1.6702	0.00375904	0.0305373	-3.96173	4.04827e-06	8.64045e-05
LVAN14183	MBTPS1	-1.67135	0.000690019	0.0087627	-2.82005	2.17743e-05	0.000347344
LVAN17628	--	-1.67244	0.00090982	0.0106189	-2.48596	0.0015215	0.0102204
LVAN02836	Gripap1	-1.67426	0.000264353	0.00412267	-3.22821	0.000107505	0.00126799
LVAN21694	mats	-1.6744	0.00507165	0.037633	-2.79274	4.36204e-05	0.000615519
LVAN12194	--	-1.67567	0.00160635	0.0164312	-2.50986	0.000386178	0.00350658
MSTRG.26104	Mtor	-1.67615	0.000160528	0.00280702	-2.30229	0.000252925	0.00248403
LVAN10191	Txnrd3	-1.67687	2.53395e-07	1.39809e-05	-2.74716	4.42506e-05	0.000622475
LVAN20499	ZDHHC3	-1.67904	0.00722167	0.0481011	-2.73489	0.00133071	0.00925202
LVAN20479	PIK3C2B	-1.68228	5.76846e-06	0.000195593	-2.42612	0.000169861	0.00181779
LVAN15598	--	-1.6839	0.00010501	0.00199423	-2.38996	0.000155068	0.00169388
LVAN23769	DUSP16	-1.68514	0.000422972	0.005907	-2.91548	9.11654e-06	0.000168463
LVAN00015	--	-1.6897	0.000825638	0.00993084	-2.68862	4.58521e-05	0.000641678
LVAN04991	Mer	-1.6935	0.00153929	0.0159069	-2.0909	0.00293335	0.0168969
LVAN12237	trc	-1.69487	0.000157302	0.00277392	-3.27267	2.47747e-06	5.59243e-05
LVAN05409	SLC41A1	-1.69611	0.00207217	0.0198836	-3.61873	8.41587e-07	2.22897e-05
LVAN11886	ZSWIM8	-1.69614	0.00605656	0.0425225	-2.76414	0.00395042	0.02128
LVAN09864	--	-1.69618	0.00743766	0.0491993	-2.07785	0.00782	0.0359036
MSTRG.29493	sima	-1.69665	1.52016e-05	0.000420964	-2.24937	0.00179437	0.0116292
LVAN21351	Vha55	-1.69802	3.60985e-06	0.000134135	-1.95161	0.000533343	0.0045429
LVAN02751	ythdf2	-1.69856	9.81661e-05	0.00189389	-2.01205	0.0025346	0.0151067
LVAN03075	mthfsd	-1.70116	0.000461364	0.00635784	-2.12107	0.00179542	0.0116311
LVAN02868	Slc12a2	-1.7045	6.23338e-06	0.00020777	-3.28789	7.39525e-05	0.000940122
MSTRG.34811	PHF19	-1.70623	0.000290905	0.00440928	-2.12367	0.00425993	0.0224949
LVAN04416	--	-1.71673	0.00248935	0.0227529	-2.23576	0.00593224	0.0291259
LVAN08751	PMPCA	-1.72119	1.60605e-06	6.76118e-05	-2.11574	0.000334964	0.00311559
MSTRG.23578	--	-1.72377	0.000642635	0.00830579	-2.67193	0.00030895	0.00290189
LVAN02405	SLC25A17	-1.72396	0.000890663	0.0104456	-1.91735	0.0100701	0.0432035
MSTRG.1182	--	-1.72406	0.000556123	0.0073977	-2.33794	0.000442612	0.00390531
LVAN11944	--	-1.72475	0.00156475	0.0161189	-2.42481	0.00211612	0.0131994
LVAN07636	ADAM10	-1.7287	1.20238e-05	0.000349579	-3.17242	3.65366e-08	1.55964e-06
MSTRG.7248	CG5065	-1.73036	0.000188949	0.00317443	-2.34775	0.000196294	0.00204762
LVAN14479	pgant6	-1.73047	5.74136e-05	0.00123039	-3.1375	1.09328e-06	2.77996e-05
LVAN10791	Lrp6	-1.73056	1.67764e-06	6.98188e-05	-2.4548	8.43492e-06	0.000157583
LVAN16793	SLC39A3	-1.73169	0.000766612	0.00939272	-2.50541	0.0013244	0.00922071
LVAN18970	Llgl1	-1.73864	6.36336e-07	3.07936e-05	-2.26089	3.52064e-05	0.000513382
LVAN05897	USP45	-1.74064	0.0014867	0.0155569	-2.59977	0.000711991	0.00571763
LVAN21046	--	-1.74297	0.000175116	0.00300979	-3.94091	2.24572e-08	1.00643e-06
LVAN01257	--	-1.74346	0.000160908	0.0028103	-2.8446	0.000121108	0.00139607
LVAN21824	Ubr5	-1.74488	0.00442948	0.0343445	-2.18787	0.000292868	0.0028002
LVAN08299	gw	-1.74701	0.00362853	0.0297765	-2.21066	1.87747e-05	0.000308207
MSTRG.28943	CHD4	-1.74901	0.00126576	0.0138002	-1.8943	0.00175882	0.0114279
MSTRG.15995	--	-1.75152	7.82661e-05	0.00157245	-2.39753	2.92148e-05	0.000441603
MSTRG.30847	CSNK1G1	-1.75239	8.43243e-05	0.00166432	-2.11096	0.00333543	0.0186146
LVAN15188	Mi-2	-1.75662	0.000596268	0.00781814	-2.34424	4.75523e-06	9.83348e-05
LVAN23690	Rfx5	-1.75749	0.00666268	0.0455242	-3.85826	2.26372e-15	5.9645e-13
LVAN19246	MFSD6	-1.75797	0.00314043	0.026908	-4.31517	9.18007e-11	8.15638e-09
LVAN18369	ck	-1.76224	0.00700085	0.0471013	-3.02737	3.41957e-05	0.000500076
LVAN08523	G3BP2	-1.7644	2.60033e-07	1.4293e-05	-2.46725	3.14113e-06	6.89695e-05
LVAN20671	cgh-1	-1.76581	5.79488e-06	0.000195649	-2.0837	0.000739693	0.00588137
MSTRG.27096	Mfsd6	-1.76738	0.0059349	0.041843	-2.02864	0.00722854	0.0338439
MSTRG.10354	--	-1.77324	0.00133628	0.0143542	-3.19265	4.02522e-05	0.000574355
LVAN19278	wtap	-1.7772	0.00687745	0.0465722	-2.91449	0.000614227	0.0050876
LVAN14924	--	-1.78293	1.2314e-06	5.40257e-05	-2.52329	1.31125e-05	0.000226423
LVAN09576	dbo	-1.78366	1.68088e-05	0.000454989	-1.99621	0.00164882	0.010877
MSTRG.633	--	-1.78662	0.00653795	0.0449631	-2.40944	0.00972121	0.0421446
LVAN24897	wge	-1.79315	6.04064e-07	3.003e-05	-2.86716	9.41131e-07	2.44598e-05
LVAN24201	OXSR1	-1.79709	1.29223e-07	7.90867e-06	-2.79697	5.45726e-06	0.000110754
LVAN10715	KLHL5	-1.79779	0.00105718	0.0119464	-2.74117	0.00349554	0.0193207
LVAN09138	--	-1.7981	0.00721011	0.0480872	-2.7181	0.00136426	0.0094167
LVAN07229	FBN1	-1.80373	9.72392e-09	8.33168e-07	-2.72278	7.05928e-06	0.000136557
LVAN22087	E(bx)	-1.80576	0.000993629	0.0114232	-2.35305	0.000491614	0.00424695
LVAN20223	--	-1.80838	8.81418e-07	4.11498e-05	-2.8928	1.19395e-09	7.44732e-08
LVAN03090	prmt5	-1.8084	0.000668484	0.00855636	-1.98786	0.0103598	0.0441614
MSTRG.26164	--	-1.80844	0.00141759	0.0149736	-2.326	0.00488514	0.02501
LVAN18963	FUBP1	-1.81119	9.0182e-05	0.0017468	-2.46027	1.35368e-05	0.000232177
LVAN00119	PPAF2	-1.81298	0.000123145	0.0022591	-2.63817	0.000636522	0.00523256
LVAN07283	--	-1.81376	0.00362486	0.0297754	-2.47944	0.000372248	0.00339926
LVAN16605	--	-1.81661	0.00382021	0.0308626	-2.58339	0.000193758	0.00202531
LVAN06864	COL9A1	-1.81752	2.16931e-08	1.72668e-06	-1.97891	0.00392639	0.0211875
MSTRG.1218	--	-1.81827	3.50678e-05	0.000834637	-2.65659	1.83617e-06	4.35719e-05
LVAN21058	--	-1.81972	1.26876e-05	0.000361659	-3.00203	1.59513e-07	5.57822e-06
LVAN09146	--	-1.82508	9.66241e-06	0.000296925	-5.27247	1.86988e-28	4.76257e-25
LVAN24525	--	-1.83076	0.000497832	0.00673298	-2.04846	0.00690075	0.0326797
LVAN13642	sgg	-1.83299	0.000135416	0.00245027	-3.01863	5.79024e-06	0.000116737
LVAN16725	Usp5	-1.83391	1.52954e-05	0.000422653	-2.54225	8.20679e-06	0.000153961
LVAN20655	Nrg	-1.83939	1.86265e-09	1.91066e-07	-2.56513	5.2883e-06	0.000108133
LVAN11930	--	-1.83955	0.00113626	0.0126438	-2.65893	7.50938e-05	0.0009492
LVAN20496	--	-1.84098	0.000699149	0.00885297	-2.9496	3.90352e-05	0.000560654
LVAN07579	unc-51	-1.84199	0.000398612	0.0056316	-3.16387	1.53322e-06	3.7489e-05
LVAN01398	nas-36	-1.8485	0.000144045	0.00258394	-2.77661	1.11275e-05	0.000196286
LVAN10990	Sirt2	-1.8498	0.000402334	0.00567867	-2.50663	0.00356198	0.0195947
LVAN10399	--	-1.84995	6.00494e-08	4.18507e-06	-2.8304	2.17053e-06	5.01057e-05
LVAN25007	MYORG	-1.85144	8.00631e-05	0.00159753	-3.58849	2.15699e-12	2.86636e-10
LVAN01389	FRZB	-1.85281	0.00416109	0.0327624	-2.47152	0.00012494	0.00142995
LVAN04020	RASA3	-1.85348	0.00174432	0.0174623	-2.79008	0.000106137	0.00125608
LVAN01375	riox1	-1.85647	3.74277e-06	0.000136978	-1.80452	0.00521617	0.0263597
LVAN19883	SelR	-1.85812	0.00344678	0.0287054	-3.11321	7.09868e-05	0.000910084
LVAN11634	bab1	-1.86066	1.61318e-05	0.000440856	-2.32882	0.000131825	0.00148785
LVAN07048	TMEM184B	-1.86237	0.000541139	0.00721155	-2.67228	0.00282703	0.0164393
LVAN01338	CTPS1	-1.86663	5.45822e-05	0.00119029	-1.93289	0.00358247	0.0196862
LVAN18756	tlk2	-1.86834	1.24477e-05	0.000356917	-2.1982	0.00193905	0.0123263
MSTRG.35677	--	-1.86975	0.000148421	0.00264573	-2.98932	0.000324553	0.00302612
LVAN16102	DPY19L1	-1.87075	0.00252601	0.0229674	-2.29168	0.00106977	0.0077997
LVAN01088	BicD	-1.87331	3.92891e-07	2.0512e-05	-2.77215	2.37312e-06	5.42903e-05
LVAN18953	HYOU1	-1.87411	2.19323e-05	0.000567435	-3.80205	6.36286e-13	9.17333e-11
LVAN04807	UBE2O	-1.87447	0.000230024	0.00371245	-2.53382	0.000995656	0.00737729
LVAN16323	Glis2	-1.87447	7.03716e-06	0.000230345	-3.53842	1.37906e-07	4.92403e-06
LVAN21217	Rabgap1	-1.87491	0.00481739	0.036433	-2.45758	0.00111849	0.00808125
LVAN18291	Slc6a13	-1.87594	4.32802e-07	2.22763e-05	-3.10864	6.89988e-07	1.88293e-05
LVAN16334	TEgg029f10.1	-1.87622	0.000752208	0.00929318	-2.28783	0.00356341	0.0195956
LVAN21569	Appl	-1.87839	3.66183e-06	0.000135376	-2.33348	1.03789e-05	0.000186163
LVAN12454	Rbm45	-1.88246	8.83341e-06	0.000274931	-2.6009	0.000565063	0.00477088
LVAN10324	AHCTF1	-1.88257	2.9204e-06	0.000110777	-3.3447	1.08934e-10	9.45865e-09
MSTRG.14694	LHX2	-1.88521	0.00198894	0.0193011	-2.18918	0.00713899	0.0335567
LVAN07281	Pdxdc1	-1.88665	0.006531	0.0449365	-2.59318	0.000284311	0.00273777
LVAN17365	let-2	-1.88687	0.00106236	0.0119677	-3.2854	3.71286e-05	0.00053731
LVAN06909	sept2-B	-1.88824	0.0044535	0.0344685	-2.89988	0.000131317	0.0014854
LVAN14342	kel	-1.89215	0.000220017	0.00358475	-2.70885	7.72459e-05	0.000970737
LVAN04311	Usp36	-1.89584	2.50746e-05	0.000635195	-2.19309	0.00128707	0.00903218
MSTRG.7465	--	-1.901	0.000330006	0.00489498	-3.11844	2.03176e-10	1.62562e-08
LVAN04703	FUBP3	-1.90107	4.52596e-06	0.000161186	-2.14751	0.00106417	0.00777375
LVAN07556	JARID2	-1.90201	0.000431636	0.00601072	-2.79331	7.88687e-06	0.000149761
MSTRG.25634	--	-1.90378	0.000410843	0.00578695	-2.36998	0.000732717	0.00584109
LVAN16188	ric8a	-1.90434	0.00135713	0.0145246	-2.61818	0.0019826	0.0125305
LVAN12899	TLE3	-1.90606	0.000417391	0.00584027	-2.70905	0.00264574	0.0155808
LVAN09128	Ca-P60A	-1.91194	2.13222e-05	0.000554605	-3.79678	2.46418e-12	3.2186e-10
LVAN14284	pgant3	-1.912	0.00223939	0.0209768	-3.50335	9.42748e-06	0.00017238
LVAN01267	Ino80	-1.91634	0.000397368	0.00561948	-3.867	3.39132e-07	1.03034e-05
LVAN16594	--	-1.91836	9.42501e-07	4.31713e-05	-3.67458	1.70681e-08	7.85649e-07
LVAN17359	ROCK2	-1.92787	2.00185e-07	1.14349e-05	-2.98395	8.72808e-08	3.30974e-06
LVAN25527	HS2ST1	-1.93339	0.000357091	0.00519267	-2.55329	0.00318873	0.0180215
LVAN20732	insr	-1.93441	0.00172968	0.0173516	-3.64689	1.53555e-05	0.000259296
LVAN01347	pain	-1.93556	4.29432e-07	2.21813e-05	-3.20117	7.15437e-09	3.68125e-07
LVAN06994	--	-1.93778	0.00636645	0.0440331	-3.37056	3.01442e-08	1.3314e-06
LVAN14975	Gorasp2	-1.94007	0.00185283	0.0182354	-2.89742	1.06097e-05	0.000189319
LVAN12280	Adk2	-1.94041	0.000243179	0.00387543	-2.74294	2.33403e-05	0.00036734
LVAN02845	SLC2A3	-1.94065	0.000501413	0.00676884	-4.21536	6.56975e-07	1.8025e-05
LVAN00574	--	-1.94308	2.45878e-07	1.36177e-05	-3.57505	1.52011e-12	2.05673e-10
LVAN03053	B3gnt4	-1.94563	0.00320794	0.0273096	-4.04989	2.02948e-06	4.73695e-05
LVAN04705	--	-1.94817	0.00197145	0.0191953	-4.47089	7.80093e-06	0.000148461
LVAN00208	--	-1.95008	0.00612216	0.0428746	-2.90457	0.000947568	0.00709492
LVAN14932	Psd3	-1.95134	0.000528979	0.0070754	-2.6806	0.000921564	0.00694445
MSTRG.29404	--	-1.95243	0.000750001	0.00928166	-3.99661	4.6851e-07	1.36117e-05
LVAN17032	Cers6	-1.95613	0.00010597	0.00200306	-2.76601	0.000194866	0.00203551
LVAN11767	--	-1.95787	0.000346523	0.00508816	-2.94804	5.93215e-05	0.000785574
LVAN22877	Trc8	-1.96032	0.00297154	0.0259452	-2.3645	0.00442641	0.0231977
LVAN18954	hyou1	-1.96866	4.39218e-07	2.25269e-05	-4.11445	2.87247e-19	1.41604e-16
LVAN03003	GLT1	-1.97057	4.15388e-05	0.000952841	-4.25069	1.09173e-11	1.1667e-09
LVAN23036	Huwe1	-1.97367	0.000116687	0.00216242	-2.8406	1.56227e-05	0.000262646
LVAN20714	ZMYND8	-1.9758	0.000992338	0.0114174	-2.12729	0.00809329	0.036964
LVAN04646	Bmpr1b	-1.97584	6.53022e-06	0.00021618	-2.96467	6.82788e-07	1.86661e-05
MSTRG.8297	--	-1.97638	3.09891e-07	1.65048e-05	-3.591	4.8098e-07	1.39475e-05
MSTRG.8924	MBD4	-1.97728	0.000245898	0.0039008	-2.60703	7.48735e-05	0.000947984
LVAN18272	MDN1	-1.97771	8.07657e-07	3.81959e-05	-2.50273	9.16785e-06	0.000169207
LVAN21097	Yaf2	-1.98538	0.00545732	0.0395283	-3.53436	0.0003856	0.0035055
LVAN12571	ACSL6	-1.98627	5.6558e-07	2.84077e-05	-2.50766	2.52381e-06	5.68024e-05
LVAN13186	Rassf8	-1.98989	1.83908e-07	1.06725e-05	-3.45335	2.11635e-08	9.59705e-07
LVAN21105	LPGAT1	-1.9907	0.00284666	0.0251277	-3.04013	0.00136406	0.0094167
LVAN06615	CLCN3	-1.9919	1.97727e-07	1.13389e-05	-3.32207	1.01545e-09	6.57545e-08
LVAN13624	ZSWIM8	-1.99672	5.11517e-05	0.00113278	-2.68559	0.000134954	0.0015198
LVAN25072	GPC6	-2.00056	8.29435e-06	0.000263789	-2.28342	0.000911388	0.00687732
LVAN01688	--	-2.00403	8.54942e-05	0.00168513	-4.82659	1.52081e-12	2.05673e-10
LVAN01734	HBP1	-2.0057	0.000479366	0.00655013	-3.09325	0.000380617	0.00346225
LVAN01247	CCDC102B	-2.00624	0.00410453	0.0324927	-2.5025	0.012163	0.0499396
LVAN16637	--	-2.00668	0.000166023	0.00288924	-2.06766	0.0109696	0.0461558
LVAN24209	dos	-2.00887	1.97212e-07	1.13389e-05	-2.77629	1.1136e-05	0.000196286
LVAN05359	foi	-2.00956	0.0013449	0.0144219	-3.31431	3.98713e-07	1.18543e-05
MSTRG.22776	--	-2.01041	0.000447967	0.00620501	-3.7841	0.000888395	0.0067511
LVAN01773	dl	-2.01685	2.88071e-06	0.000109961	-3.7714	1.13039e-09	7.13828e-08
LVAN04851	--	-2.0172	0.00605928	0.0425225	-3.03862	0.00254926	0.0151764
LVAN09046	--	-2.01845	0.00435139	0.0338762	-4.00743	8.71758e-05	0.00107092
LVAN18723	--	-2.01907	0.00368157	0.0300931	-2.49033	0.0067089	0.0320292
LVAN21468	Dcaf1	-2.02106	8.59314e-06	0.000270926	-2.57746	9.61811e-06	0.000175608
LVAN08086	--	-2.02171	2.98929e-05	0.000733031	-4.40192	2.68e-10	2.04779e-08
LVAN03800	--	-2.02373	0.00331852	0.0280218	-3.2963	0.000168294	0.00180482
MSTRG.9914	--	-2.02421	2.45111e-06	9.67556e-05	-2.08512	0.00233274	0.0141268
LVAN14857	Wdr47	-2.02532	0.000233415	0.00375133	-3.75635	7.45527e-07	2.00231e-05
LVAN06300	--	-2.02898	1.93e-05	0.00051488	-2.58587	1.53732e-06	3.75292e-05
LVAN03977	--	-2.03363	5.77407e-06	0.000195593	-2.55288	0.000243269	0.00241719
LVAN02879	SHC1	-2.03608	0.00168146	0.017042	-3.54588	0.000516528	0.00442713
MSTRG.7524	--	-2.03612	0.00414049	0.0327218	-3.10182	0.00169147	0.011075
LVAN20652	Btg3	-2.037	5.80257e-06	0.000195649	-3.74989	5.33077e-08	2.20175e-06
MSTRG.33088	--	-2.03899	0.00218422	0.0206325	-2.70044	0.0101728	0.0435466
LVAN24659	Scyl2	-2.03964	0.000599064	0.00784004	-4.94251	7.94893e-07	2.11715e-05
LVAN23206	--	-2.04044	0.000701259	0.0088591	-2.30223	0.00170641	0.0111537
MSTRG.30941	--	-2.04263	2.86734e-07	1.55842e-05	-3.86654	1.31696e-08	6.38912e-07
LVAN09415	BDF2	-2.05085	0.00236388	0.0218618	-2.05197	0.0044641	0.0233242
LVAN08055	Ptp4a1	-2.05245	1.23406e-05	0.000355038	-4.27134	6.49558e-11	6.01608e-09
LVAN12698	GPR158	-2.05423	1.10009e-06	4.8705e-05	-3.67068	2.81105e-16	1.02282e-13
LVAN20232	--	-2.05445	0.00417909	0.0328748	-3.23589	0.00131386	0.00915986
LVAN06723	CG10417	-2.05879	6.62071e-05	0.00138646	-2.39629	0.000734829	0.00584878
LVAN01426	HIPK2	-2.06223	2.72201e-06	0.000104614	-2.63968	1.48871e-08	6.99693e-07
LVAN24048	Nadk	-2.06568	0.00011442	0.00212853	-3.37464	1.3179e-05	0.000227315
LVAN12556	HMGCS-1	-2.06868	0.000143549	0.0025814	-2.97454	5.85719e-06	0.000117621
LVAN12375	SEC63	-2.074	0.00023875	0.0038132	-3.67327	6.74092e-08	2.66188e-06
LVAN16137	Prkar1b	-2.07529	6.35802e-07	3.07936e-05	-2.366	0.00302955	0.0172816
LVAN20001	TBC1D15	-2.07643	0.000222366	0.00361189	-2.82486	9.58377e-05	0.00115778
LVAN03978	Ptp69D	-2.08335	5.84932e-08	4.09621e-06	-2.65982	1.98856e-07	6.73781e-06
MSTRG.13831	SNX6	-2.08578	1.68973e-05	0.000455789	-2.8194	0.000314677	0.00294503
LVAN21442	Hectd1	-2.08622	9.18995e-06	0.00028481	-2.26555	4.39672e-05	0.00061984
LVAN08671	ab	-2.09159	0.000167819	0.00291353	-2.95834	9.19161e-05	0.00112015
MSTRG.37512	--	-2.09606	4.97013e-05	0.00110696	-3.01591	0.0012615	0.00890859
MSTRG.2814	--	-2.09613	0.000333817	0.00494647	-2.9784	6.43704e-08	2.56174e-06
LVAN14422	Dcr-1	-2.10219	0.000871755	0.0103234	-3.1768	1.50795e-05	0.000255199
LVAN15451	--	-2.1035	2.04712e-05	0.000536708	-2.34962	0.00181753	0.0117345
LVAN02500	--	-2.10823	0.000362717	0.00525704	-3.98933	5.06763e-08	2.11018e-06
LVAN04946	fdl	-2.10924	5.19996e-06	0.000179911	1.12553	0.00144575	0.00981955
LVAN00116	--	-2.11681	0.00140994	0.0149145	-3.29068	0.000141665	0.0015722
LVAN14967	Hdhd5	-2.11914	0.000700953	0.0088591	-3.5322	1.84554e-06	4.36587e-05
LVAN05253	stau2	-2.11962	9.12566e-07	4.21982e-05	-2.5839	2.5182e-05	0.000388327
LVAN15638	Kif13a	-2.12166	0.000184954	0.00312896	-3.42854	8.20734e-06	0.000153961
MSTRG.19884	--	-2.13104	0.00691018	0.0467215	-2.62529	0.00396607	0.0213309
MSTRG.30228	--	-2.13193	0.000200512	0.0033227	-3.67506	2.82142e-07	8.85358e-06
LVAN08852	Moxd1	-2.13266	3.1558e-05	0.000758538	-4.63578	4.18753e-19	1.93921e-16
LVAN04503	ft	-2.13791	1.0615e-12	2.03446e-10	-3.18722	1.1791e-10	1.01802e-08
MSTRG.3246	--	-2.13957	6.14455e-07	3.0237e-05	-2.7342	2.76615e-05	0.000421038
LVAN21658	--	-2.14632	0.00130903	0.0141657	-2.55354	0.00942619	0.0413346
LVAN24266	ppp1r37	-2.14636	0.000172358	0.00297109	-3.7286	6.08626e-07	1.70037e-05
LVAN21638	--	-2.15404	3.26746e-08	2.49182e-06	-3.16638	5.15743e-06	0.000105651
MSTRG.39672	--	-2.15504	0.000634375	0.00821361	-3.90736	4.62794e-07	1.34713e-05
LVAN24332	ds	-2.15585	5.09033e-06	0.000176537	-2.90732	2.98875e-07	9.22708e-06
LVAN02658	--	-2.15848	3.41975e-07	1.79827e-05	-4.3112	7.87396e-16	2.56021e-13
LVAN03672	--	-2.15982	0.000416013	0.00583465	-4.30433	9.17979e-08	3.46384e-06
MSTRG.16183	--	-2.15987	0.00522941	0.0383752	-2.82479	0.00220301	0.0135642
LVAN03856	--	-2.16	5.83292e-05	0.00124359	-4.07658	2.26029e-07	7.44436e-06
MSTRG.19237	--	-2.17013	0.00255571	0.0231364	-2.88945	0.00320023	0.0180731
LVAN19285	--	-2.17123	5.66647e-05	0.00122079	-3.28067	3.24829e-05	0.000481012
LVAN03671	--	-2.1748	0.000396643	0.00561468	-3.60751	9.47059e-05	0.00114865
LVAN23638	--	-2.18021	1.29023e-09	1.37178e-07	-3.9591	1.82694e-09	1.09488e-07
LVAN00731	RFX7	-2.18152	1.80806e-08	1.47129e-06	-3.08496	3.20648e-07	9.83965e-06
LVAN14335	--	-2.18651	1.47572e-07	8.88238e-06	-1.82432	0.00121828	0.00867151
LVAN24265	ppp1r37	-2.18726	0.00278911	0.0247118	-4.05352	3.60541e-06	7.78218e-05
LVAN05692	VPS13B	-2.18787	5.03764e-06	0.000175546	-3.31898	3.77119e-08	1.60533e-06
LVAN17358	ROCK2	-2.19036	1.52155e-07	9.08313e-06	-3.25497	4.54206e-05	0.00063739
LVAN19292	Hrb27C	-2.19583	0.000322736	0.00480181	-2.39757	0.00133855	0.00929384
LVAN04412	slpr	-2.19718	2.81134e-08	2.20161e-06	-3.21913	1.10467e-05	0.000195389
LVAN03979	NUP210	-2.20137	0.00491727	0.0369743	-4.09579	0.00242197	0.0145833
MSTRG.33360	--	-2.20275	0.000477528	0.00653115	-4.79685	2.27526e-06	5.23653e-05
LVAN14118	cta	-2.20577	0.00513325	0.037933	-3.53874	0.002318	0.0140626
LVAN09534	--	-2.20955	5.28059e-05	0.00116014	-3.36053	3.52751e-08	1.51425e-06
LVAN20882	Lrp2	-2.21159	0.00199739	0.0193444	-2.94193	5.96781e-06	0.000119372
MSTRG.29494	HIF1A	-2.21243	3.06976e-10	3.6651e-08	-2.71114	2.7305e-06	6.07387e-05
LVAN20949	rap1gds1-a	-2.21321	1.37955e-07	8.338e-06	-2.98026	1.42348e-06	3.53717e-05
LVAN16555	mvb12a	-2.21578	3.6967e-06	0.000135699	-3.0459	5.40387e-05	0.000729522
LVAN05074	GADL1	-2.22225	7.49878e-09	6.54055e-07	-5.78868	6.49289e-21	4.13435e-18
MSTRG.30627	--	-2.22296	0.000584316	0.00771636	-1.89572	0.000867562	0.00663236
MSTRG.16987	--	-2.22371	2.94921e-05	0.000724421	-2.93659	0.000428257	0.00379218
LVAN09043	--	-2.2263	2.00843e-05	0.00052902	-2.95238	7.95931e-06	0.000150537
LVAN03177	Nop60B	-2.22881	1.04985e-07	6.67778e-06	-2.00576	0.000729067	0.00581807
LVAN14947	Cpne8	-2.24364	2.60838e-05	0.000651691	-4.07604	3.0046e-07	9.25732e-06
LVAN19872	olf186-F	-2.24446	0.00414758	0.0327268	-2.75039	0.00723126	0.0338463
LVAN10641	spo	-2.24726	9.18844e-07	4.23541e-05	-3.15024	1.79887e-05	0.00029704
LVAN03289	MFSD10	-2.25016	5.66103e-05	0.00122079	-3.97414	2.20649e-06	5.0859e-05
LVAN23035	HUWE1	-2.25076	0.000170886	0.00295271	-2.92892	1.66428e-07	5.78736e-06
LVAN01900	Wdr7	-2.25634	0.00256057	0.023166	-2.74619	0.00083039	0.00641234
LVAN05355	--	-2.25863	0.000385327	0.00550262	-4.94588	4.03517e-08	1.70347e-06
LVAN16672	Slc6a5	-2.26048	2.43198e-06	9.62617e-05	-2.91223	0.000837133	0.00645463
LVAN22341	--	-2.26362	0.000135289	0.00245027	-2.82742	0.00815397	0.037086
LVAN12697	--	-2.26723	3.38329e-09	3.2854e-07	-4.22597	6.38775e-16	2.16928e-13
LVAN23910	usp10-a	-2.26931	4.59694e-09	4.23599e-07	-3.11094	3.44165e-10	2.52862e-08
LVAN22792	Vps4a	-2.27391	8.69694e-06	0.000272429	-3.61631	2.18322e-08	9.8419e-07
LVAN14365	SELENOI	-2.28981	0.00188887	0.018565	-2.94786	0.0010905	0.00792815
LVAN00556	doxa-1	-2.29407	3.95838e-05	0.000913753	-2.10289	0.0102082	0.0436511
LVAN17728	TRAM1	-2.3003	1.33327e-05	0.000377046	-3.26103	5.87749e-07	1.6541e-05
LVAN23408	XKR5	-2.30657	0.00414471	0.0327218	-3.15295	0.00248599	0.0148925
LVAN06989	chst10	-2.30926	0.000255204	0.00400572	-2.59449	0.00588723	0.0289754
LVAN20927	NFI1	-2.31041	2.93251e-08	2.28422e-06	-3.8209	4.60062e-09	2.55142e-07
LVAN05485	cep97	-2.31159	0.00312996	0.0268498	-3.33787	0.00354182	0.019533
LVAN23018	tdc-1	-2.31514	0.000154241	0.00272655	-5.24784	0.00780577	0.0358653
LVAN22500	Tmem115	-2.31811	2.5378e-05	0.000640651	-2.57192	8.99771e-05	0.00109888
LVAN14049	tspan33	-2.31832	0.000304848	0.00457774	-2.66804	0.00555167	0.0276323
MSTRG.39978	Map3k9	-2.3197	3.81284e-05	0.000891458	-3.35711	1.20702e-05	0.000211292
MSTRG.11996	--	-2.32854	0.000452511	0.00625359	-4.21485	1.03672e-09	6.68485e-08
LVAN00749	Tek	-2.33641	7.20587e-05	0.0014804	-2.1893	0.00172992	0.0112688
LVAN12528	--	-2.34527	0.00615274	0.0430249	-2.34767	0.000634501	0.0052272
LVAN06796	--	-2.35216	0.00214851	0.0203951	-4.09287	9.65441e-07	2.49221e-05
LVAN14766	--	-2.35512	6.32398e-07	3.07936e-05	-3.25747	5.98088e-06	0.000119477
LVAN09045	--	-2.35868	6.69154e-05	0.00139241	-5.33194	0.00110185	0.00799165
MSTRG.32543	cpx	-2.36257	0.00499318	0.0372214	-4.72247	0.00359558	0.0197427
MSTRG.32378	--	-2.36939	0.00270526	0.0241156	-2.22874	0.00496158	0.0252996
MSTRG.27045	Hip1	-2.38749	1.99625e-05	0.000528681	-2.69326	2.44205e-05	0.000378493
LVAN22392	swm	-2.39032	0.000760375	0.00936219	-3.30083	0.000417485	0.00371579
MSTRG.36150	--	-2.40371	0.000100475	0.00192062	-3.627	1.1125e-05	0.000196286
LVAN08525	KMT2A	-2.40808	5.31103e-06	0.000182454	-2.18997	0.00251944	0.0150281
LVAN04691	Smpd2	-2.41089	0.000685718	0.00873855	-3.10135	0.000770994	0.00607023
LVAN05592	TMEM8B	-2.4189	0.00133801	0.0143621	-2.84986	0.00676433	0.0322033
LVAN25107	Tret1	-2.42049	1.06472e-05	0.000318326	1.90422	0.00740906	0.0344685
LVAN21357	lin	-2.42918	0.000854854	0.010198	-3.64082	0.000852528	0.0065502
LVAN21735	tx	-2.43338	0.00169083	0.0170795	1.33859	0.00743778	0.0345484
MSTRG.22112	--	-2.44069	0.00459132	0.0352542	-6.37668	6.16056e-09	3.19138e-07
LVAN18427	--	-2.44227	1.04585e-05	0.000313452	-6.23522	2.08257e-13	3.61657e-11
LVAN06349	--	-2.45148	3.91819e-06	0.000142681	-2.50629	0.00258472	0.0153176
LVAN08819	CASD1	-2.45629	0.000276817	0.0042655	-2.84495	0.000207964	0.00214592
LVAN11734	SLC13A5	-2.45996	0.000488636	0.00664563	-3.28621	7.24651e-05	0.000925929
LVAN16425	--	-2.46053	1.83827e-06	7.56392e-05	-2.64681	9.67656e-05	0.00116714
LVAN20686	--	-2.47014	0.00134568	0.0144219	-4.81112	4.10118e-13	6.39533e-11
LVAN22246	--	-2.47226	5.26911e-06	0.000181442	-2.6979	0.000835475	0.00644509
LVAN18428	let-2	-2.47582	9.4849e-07	4.31741e-05	-2.39632	0.00354063	0.019533
LVAN16396	Mtmr3	-2.48973	3.38662e-05	0.000807357	-2.87266	5.82124e-05	0.000771554
LVAN06902	Lrp2	-2.49005	0.00253184	0.0229796	-3.41041	2.15409e-05	0.000344956
MSTRG.27321	--	-2.49564	3.6773e-10	4.35476e-08	-3.16366	9.37902e-07	2.44174e-05
LVAN15254	--	-2.49578	4.49483e-05	0.00101349	-2.69575	2.52014e-06	5.68024e-05
LVAN24894	--	-2.49676	7.5395e-05	0.00152953	-3.27663	0.00014003	0.00155973
LVAN15255	--	-2.50163	0.000271262	0.00420788	-2.87756	7.5122e-08	2.89903e-06
LVAN06736	daf-36	-2.50309	3.64799e-05	0.000861802	-4.31396	3.27658e-06	7.13286e-05
LVAN16276	--	-2.50803	0.000246202	0.0039008	-2.67807	0.000673147	0.00548057
LVAN19480	--	-2.52631	1.17363e-05	0.000342588	-2.14704	0.000672034	0.00547442
LVAN20991	Cic	-2.52904	1.09259e-10	1.45574e-08	-3.09702	4.86375e-06	0.000100172
LVAN08458	HERC2	-2.53112	1.13623e-07	7.10314e-06	-3.13029	1.25262e-06	3.15117e-05
LVAN09717	Slc35d1	-2.5325	0.00150299	0.0156488	-3.14749	0.0020457	0.0128493
LVAN23473	HELZ	-2.54027	7.48534e-07	3.5748e-05	-3.90024	6.4369e-08	2.56174e-06
LVAN00384	La	-2.55591	3.05099e-07	1.63988e-05	-2.98929	7.5857e-05	0.000957263
LVAN03117	Wdr33	-2.55987	6.46382e-05	0.00135861	-2.83418	0.000706964	0.00569787
LVAN22796	TEAD1	-2.56278	4.12436e-05	0.00094779	-3.85666	3.40201e-05	0.000498462
LVAN04438	--	-2.56519	3.04011e-05	0.00073927	-4.76473	8.86802e-07	2.33255e-05
LVAN07332	CG14621	-2.57586	0.00039274	0.00558658	-4.54597	9.91247e-07	2.54165e-05
MSTRG.16739	--	-2.58627	0.000337704	0.00498884	-2.45672	0.00309504	0.0175635
LVAN24203	slc5a9	-2.59468	3.01771e-07	1.628e-05	-2.08444	0.00803579	0.0367563
LVAN16748	Skeletor	-2.61614	0.000348572	0.00510795	-3.94909	7.67969e-05	0.00096673
LVAN16115	Nphs1	-2.64074	5.72494e-06	0.000194835	-2.78876	0.00407029	0.0217719
LVAN15605	Kcnk2	-2.69045	7.13165e-11	9.98843e-09	-5.68916	5.88266e-14	1.15255e-11
MSTRG.906	--	-2.69238	0.0050247	0.0373227	-3.77149	0.00594371	0.0291688
LVAN10843	spz3	-2.72085	0.000821305	0.00988689	-5.04439	4.96145e-05	0.000682456
LVAN04507	ft	-2.72787	4.32153e-06	0.000155043	-3.22208	5.84426e-08	2.37535e-06
LVAN24022	RCC2	-2.7482	4.05014e-10	4.7576e-08	-2.78098	0.0013263	0.00922978
MSTRG.34227	Tao	-2.7625	0.00549374	0.0397328	-3.64685	0.000400112	0.00360313
LVAN13281	--	-2.76993	1.94798e-05	0.000517779	-2.94953	0.000237792	0.00237202
LVAN13467	six1b	-2.77024	0.00642202	0.0443122	-5.37977	0.010419	0.0443764
LVAN09821	--	-2.77323	0.000238067	0.00380645	-4.853	4.3791e-06	9.17989e-05
MSTRG.477	SNX6	-2.77825	0.000372304	0.0053481	-3.84332	0.000511468	0.00439362
MSTRG.37825	--	-2.77927	9.47012e-07	4.31741e-05	-3.74859	1.59032e-05	0.000266483
LVAN16492	ttk	-2.79355	1.03789e-07	6.64036e-06	-2.85415	0.00672261	0.0320646
MSTRG.37105	--	-2.79503	0.00686928	0.0465385	-7.35871	9.58076e-16	2.87617e-13
LVAN24654	alx-1	-2.84535	0.00267514	0.0239203	-4.81388	4.11552e-06	8.73519e-05
LVAN20539	Ppn	-2.87964	0.00261164	0.0235403	-4.57432	0.00714265	0.0335567
MSTRG.15650	--	-2.88753	5.31746e-05	0.00116648	-2.92832	0.0049062	0.0250674
LVAN03479	--	-2.92672	0.000379796	0.00542896	-4.05585	1.09771e-05	0.000194835
LVAN01890	--	-2.93475	1.03941e-07	6.64036e-06	-2.82033	0.000855844	0.00656907
LVAN06613	AGO1	-2.93559	0.000414326	0.00582536	-3.48997	4.07119e-05	0.000579291
MSTRG.27642	--	-2.9378	1.94641e-05	0.000517779	-4.99818	5.94074e-09	3.10912e-07
LVAN21745	ABCG14	-2.97779	1.20928e-07	7.46369e-06	-4.39431	5.3678e-08	2.21107e-06
LVAN04393	Dusp13	-2.9978	0.00137422	0.0146323	-3.8157	0.00172555	0.0112499
LVAN04582	AAEL000794	-3.05016	9.12353e-09	7.86351e-07	-4.35456	6.58615e-13	9.4065e-11
LVAN03191	Btbd7	-3.05357	0.00147084	0.0154132	-4.67856	0.000880511	0.00670118
LVAN22278	--	-3.05528	0.00215117	0.0203997	-3.80735	0.00696236	0.0329306
LVAN08614	--	-3.07477	0.00369895	0.0301874	-6.23051	5.04562e-05	0.000691417
LVAN20168	--	-3.08736	2.2543e-11	3.35063e-09	-4.32611	1.99286e-07	6.73781e-06
LVAN08679	PLAT	-3.10265	1.8279e-07	1.06501e-05	-2.97514	0.000153056	0.0016755
LVAN05964	sem-2	-3.11774	5.18423e-05	0.00114588	-3.60666	0.0051775	0.0261908
MSTRG.31	--	-3.11823	5.40729e-06	0.000184456	-3.50889	0.00590693	0.0290473
LVAN12953	Rho1	-3.13128	3.95654e-15	1.06701e-12	-3.43674	3.42115e-11	3.35142e-09
LVAN03192	Btbd7	-3.13525	8.99831e-05	0.00174527	-5.10154	0.000457106	0.00400545
LVAN18235	--	-3.13841	0.00176789	0.0176619	-3.14909	0.000111948	0.00131095
LVAN20250	--	-3.16993	0.00183928	0.0181534	-6.02502	0.0020037	0.0126323
MSTRG.7053	--	-3.20738	0.000148579	0.00264573	-4.97445	4.27514e-06	9.02386e-05
MSTRG.2813	--	-3.21306	6.68092e-10	7.31687e-08	-4.48643	3.14505e-12	3.97212e-10
MSTRG.11349	--	-3.22057	1.28145e-05	0.000364562	-3.40572	0.00420439	0.0222863
MSTRG.22718	--	-3.24663	1.46999e-08	1.21658e-06	-2.91903	4.49313e-06	9.35477e-05
LVAN15270	Meioc	-3.25559	1.34318e-06	5.82898e-05	-3.81444	0.00248972	0.0149032
LVAN00088	--	-3.27626	1.58976e-09	1.65404e-07	-6.18372	5.64792e-10	3.95924e-08
LVAN02260	LAC	-3.27845	7.06562e-08	4.721e-06	-5.36536	0.00483231	0.0247893
LVAN09040	--	-3.31793	1.76554e-11	2.70087e-09	-4.34488	1.34284e-05	0.000230835
LVAN05275	--	-3.3346	3.28466e-07	1.73349e-05	-3.01731	0.0025966	0.0153684
LVAN11004	--	-3.34674	9.2591e-13	1.79824e-10	-7.59867	7.01067e-10	4.76165e-08
LVAN00894	--	-3.37354	4.97416e-28	1.44907e-24	-6.90409	2.05338e-40	1.04599e-36
MSTRG.9727	--	-3.38162	6.68314e-08	4.53273e-06	-5.28824	4.10153e-12	5.13766e-10
LVAN00188	--	-3.47223	0.000244281	0.00388874	-10.1548	0.00393075	0.0211961
LVAN19503	COL4A3BP	-3.56155	0.000197278	0.00328031	-3.95137	0.000721825	0.00577063
MSTRG.33078	--	-3.5639	3.67895e-06	0.000135665	-5.47859	9.25413e-06	0.000169978
LVAN09320	--	-3.58547	2.29859e-05	0.00058739	-7.78961	0.00121905	0.00867294
MSTRG.33075	--	-3.60486	3.5996e-08	2.68881e-06	-7.21189	3.91637e-08	1.6625e-06
LVAN20246	--	-3.62997	1.01541e-05	0.000308134	-6.5488	0.000540029	0.00458995
MSTRG.10140	--	-3.64485	5.97997e-20	4.35521e-17	-4.07164	9.61106e-12	1.04895e-09
LVAN18931	--	-3.65578	1.02246e-09	1.11143e-07	-5.42851	9.56362e-11	8.44805e-09
MSTRG.35828	--	-3.70142	4.46682e-12	7.47859e-10	-5.08293	4.85825e-21	3.37471e-18
LVAN01963	CG4666	-3.74183	0.00187287	0.0184201	-4.00256	9.22504e-05	0.00112332
LVAN17566	hch-1	-3.75606	0.000462523	0.00636778	-3.53577	0.0069579	0.0329197
LVAN14752	--	-3.84645	0.00523226	0.0383752	-5.49185	0.00767149	0.0353972
LVAN02022	S	-3.90166	8.63911e-08	5.59277e-06	-2.35086	0.00498163	0.0253679
LVAN09361	Gld	-3.94179	4.22629e-06	0.000152376	-3.20009	0.0044331	0.0232168
LVAN12391	SULT1C4	-4.01351	4.59551e-10	5.22954e-08	-4.92898	2.79738e-07	8.79619e-06
MSTRG.32339	--	-4.04439	1.6704e-06	6.97164e-05	-5.1173	5.86168e-08	2.37608e-06
MSTRG.36723	--	-4.07039	8.73441e-05	0.00171539	-4.47532	0.000658313	0.00538562
MSTRG.32965	--	-4.16506	4.88954e-06	0.000172448	-5.25042	2.24291e-05	0.000355932
LVAN10368	--	-4.19662	2.34003e-07	1.30095e-05	-8.04997	1.2614e-05	0.000219053
LVAN21074	--	-4.3235	5.45808e-16	1.6563e-13	-5.86635	7.91575e-19	3.5579e-16
LVAN01812	--	-4.3392	3.09407e-07	1.65048e-05	-4.72912	3.23579e-05	0.000480558
LVAN03318	--	-4.37961	1.25364e-07	7.70487e-06	-7.45213	1.36659e-08	6.54477e-07
LVAN21073	--	-4.54896	5.13412e-17	1.96799e-14	-6.59556	6.142e-22	4.46962e-19
MSTRG.30863	--	-4.61297	5.34705e-20	4.09922e-17	-3.51391	1.83182e-06	4.35362e-05
LVAN11609	Skeletor	-4.63166	6.99022e-05	0.00144425	-3.67328	0.00990544	0.042713
LVAN12360	kctd15	-4.63604	0.000531854	0.00709431	-11.1861	0.00437118	0.0229634
MSTRG.16806	--	-4.88695	0.000124996	0.00228731	-6.06482	2.97725e-06	6.5749e-05
LVAN12637	--	-4.89308	0.000935541	0.0108669	-3.22882	0.00617273	0.0300515
MSTRG.27796	--	-4.93231	1.31301e-07	7.97576e-06	-8.30788	2.25247e-05	0.000357077
MSTRG.27633	--	-5.04439	1.10286e-05	0.000326508	-4.60602	0.00221105	0.0135973
MSTRG.31112	--	-5.11548	0.00206222	0.0198142	-7.77039	7.492e-06	0.000144016
LVAN11223	--	-5.34483	8.69509e-06	0.000272429	-4.16672	0.0113466	0.0473864
LVAN14209	EF2	-5.44419	1.88533e-18	1.05622e-15	-7.0636	3.1868e-27	6.08758e-24
MSTRG.37842	--	-5.61503	0.00296097	0.0259036	-5.68412	4.23127e-09	2.36858e-07
MSTRG.28872	--	-5.7044	0.000716116	0.00900773	-6.95488	7.14863e-05	0.00091572
LVAN21071	--	-5.8727	3.99928e-12	6.85336e-10	-7.08828	6.23747e-14	1.19151e-11
MSTRG.33697	--	-5.95771	2.25828e-07	1.27992e-05	-5.71545	0.00116602	0.00835402
MSTRG.20975	--	-6.08911	3.40177e-24	4.50456e-21	-6.41078	2.9069e-13	4.88167e-11
LVAN20377	Nnt	-6.21095	8.44403e-06	0.000267382	-5.04439	0.00794437	0.0363973
MSTRG.33696	--	-6.26106	3.24678e-16	1.09983e-13	-3.74229	0.0029735	0.0170642
MSTRG.38411	--	-6.43235	0.000476886	0.00652849	-5.45372	0.00887682	0.0395728
MSTRG.18035	--	-6.71425	0.0035076	0.0290294	-5.90207	0.000266894	0.00259789
MSTRG.32712	--	-6.78606	9.26521e-22	8.43482e-19	-7.93242	4.60209e-06	9.55559e-05
MSTRG.8778	--	-6.98489	0.000232228	0.00373772	-6.8099	1.21224e-08	5.95673e-07
MSTRG.15605	--	-6.9895	0.000105924	0.00200306	-5.98621	1.79897e-07	6.19187e-06
MSTRG.33076	--	-9.90689	0.000278359	0.00426877	-4.40475	0.00758222	0.035102
MSTRG.37107	PCP20	-12.0049	0.000897155	0.0104879	-4.45246	0.000620117	0.00512805

## Sheet: Supplementary Table S6
Supplementary Table S6 GO enrichment analysis of DEGs shared between the two comparison groups S4383-0-G vs R4345-0-G and S4383-6-G vs R4345-6-G (p < 0.01).
GO ID	Description		pvalue	p.adjust
GO:0004812	aminoacyl-tRNA ligase activity	MF	4.65478e-05	0.00308767
GO:0016875	ligase activity, forming carbon-oxygen bonds	MF	4.65478e-05	0.00308767
GO:0016876	ligase activity, forming aminoacyl-tRNA and related compounds	MF	4.65478e-05	0.00308767
GO:0006418	tRNA aminoacylation for protein translation	BP	5.62237e-05	0.0254693
GO:0043038	amino acid activation	BP	5.62237e-05	0.0254693
GO:0043039	tRNA aminoacylation	BP	5.62237e-05	0.0254693
GO:0046916	cellular transition metal ion homeostasis	BP	0.00039035	0.101667
GO:0055076	transition metal ion homeostasis	BP	0.00138124	0.101667
GO:0007632	visual behavior	BP	0.0015395	0.101667
GO:0006520	cellular amino acid metabolic process	BP	0.00179623	0.101667
GO:0006875	cellular metal ion homeostasis	BP	0.00181789	0.101667
GO:0001776	leukocyte homeostasis	BP	0.00194507	0.101667
GO:0001782	B cell homeostasis	BP	0.00194507	0.101667
GO:0002260	lymphocyte homeostasis	BP	0.00194507	0.101667
GO:0009118	regulation of nucleoside metabolic process	BP	0.00194507	0.101667
GO:0014823	response to activity	BP	0.00194507	0.101667
GO:0030279	negative regulation of ossification	BP	0.00194507	0.101667
GO:0036003	positive regulation of transcription from RNA polymerase II promoter in response to stress	BP	0.00194507	0.101667
GO:0043457	regulation of cellular respiration	BP	0.00194507	0.101667
GO:0060644	mammary gland epithelial cell differentiation	BP	0.00194507	0.101667
GO:0070227	lymphocyte apoptotic process	BP	0.00194507	0.101667
GO:0070228	regulation of lymphocyte apoptotic process	BP	0.00194507	0.101667
GO:0070229	negative regulation of lymphocyte apoptotic process	BP	0.00194507	0.101667
GO:0070231	T cell apoptotic process	BP	0.00194507	0.101667
GO:0070232	regulation of T cell apoptotic process	BP	0.00194507	0.101667
GO:0070233	negative regulation of T cell apoptotic process	BP	0.00194507	0.101667
GO:0071887	leukocyte apoptotic process	BP	0.00194507	0.101667
GO:2000106	regulation of leukocyte apoptotic process	BP	0.00194507	0.101667
GO:2000107	negative regulation of leukocyte apoptotic process	BP	0.00194507	0.101667
GO:0030529	intracellular ribonucleoprotein complex	CC	0.00182611	0.108082
GO:1990904	ribonucleoprotein complex	CC	0.00182611	0.108082
GO:0005840	ribosome	CC	0.00225996	0.108082
GO:0044391	ribosomal subunit	CC	0.00341842	0.108082
GO:0048770	pigment granule	CC	0.0034865	0.108082
GO:0006412	translation	BP	0.00255788	0.124148
GO:0043043	peptide biosynthetic process	BP	0.00255788	0.124148
GO:0030003	cellular cation homeostasis	BP	0.00279807	0.131123
GO:1901566	organonitrogen compound biosynthetic process	BP	0.00317211	0.143697
GO:0043604	amide biosynthetic process	BP	0.00328584	0.144047
GO:0006873	cellular ion homeostasis	BP	0.00341012	0.144824
GO:0019752	carboxylic acid metabolic process	BP	0.00370777	0.145264
GO:1901564	organonitrogen compound metabolic process	BP	0.00376896	0.145264
GO:0006399	tRNA metabolic process	BP	0.00380468	0.145264
GO:0010467	gene expression	BP	0.00401602	0.145264
GO:0009116	nucleoside metabolic process	BP	0.00442049	0.145264
GO:1901657	glycosyl compound metabolic process	BP	0.00442049	0.145264
GO:0043436	oxoacid metabolic process	BP	0.00443683	0.145264
GO:0006518	peptide metabolic process	BP	0.00450651	0.145264
GO:0006082	organic acid metabolic process	BP	0.00470442	0.145264
GO:0055082	cellular chemical homeostasis	BP	0.00491348	0.145264
GO:0002069	columnar/cuboidal epithelial cell maturation	BP	0.00566521	0.145264
GO:0002070	epithelial cell maturation	BP	0.00566521	0.145264
GO:0019229	regulation of vasoconstriction	BP	0.00566521	0.145264
GO:0031062	positive regulation of histone methylation	BP	0.00566521	0.145264
GO:0032024	positive regulation of insulin secretion	BP	0.00566521	0.145264
GO:0033483	gas homeostasis	BP	0.00566521	0.145264
GO:0042310	vasoconstriction	BP	0.00566521	0.145264
GO:0046887	positive regulation of hormone secretion	BP	0.00566521	0.145264
GO:0050714	positive regulation of protein secretion	BP	0.00566521	0.145264
GO:0055092	sterol homeostasis	BP	0.00566521	0.145264
GO:0090277	positive regulation of peptide hormone secretion	BP	0.00566521	0.145264
GO:0016667	oxidoreductase activity, acting on a sulfur group of donors	MF	0.00304272	0.151375
GO:0055065	metal ion homeostasis	BP	0.00683568	0.159766
GO:0001666	response to hypoxia	BP	0.00693614	0.159766
GO:0036293	response to decreased oxygen levels	BP	0.00693614	0.159766
GO:0043434	response to peptide hormone	BP	0.00693614	0.159766
GO:0070482	response to oxygen levels	BP	0.00693614	0.159766
GO:1901652	response to peptide	BP	0.00693614	0.159766
GO:0048732	gland development	BP	0.00797083	0.171851
GO:0072524	pyridine-containing compound metabolic process	BP	0.00848814	0.171851
GO:0043603	cellular amide metabolic process	BP	0.00857634	0.171851
GO:0016032	viral process	BP	0.00923075	0.171851
GO:0044764	multi-organism cellular process	BP	0.00923075	0.171851

## Sheet: Supplementary Table S7
Supplementary Table S7 KEGG enrichment analysis of DEGs shared between the two comparison groups S4383-0-G vs R4345-0-G and S4383-6-G vs R4345-6-G (p < 0.05).
KEGG_A_class	KEGG_B_class	Pathway	SvsR1124 (351)	All (6417)	Pvalue	Qvalue	Pathway ID
Organismal Systems	Immune system	Th17 cell differentiation	8	29	0.000115165	0.0128023	ko04659
Human Diseases	Cancers	Pathways in cancer	34	320	0.00012599	0.0128023	ko05200
Genetic Information Processing	Translation	Ribosome	20	147	0.000131082	0.0128023	ko03010
Organismal Systems	Endocrine system	PPAR signaling pathway	11	61	0.000396314	0.02903	ko03320
Environmental Information Processing	Signal transduction	Hippo signaling pathway - multiple species	7	33	0.00171218	0.100334	ko04392
Organismal Systems	Aging	Longevity regulating pathway - worm	13	98	0.00245847	0.120055	ko04212
Organismal Systems	Endocrine system	Adipocytokine signaling pathway	7	43	0.00807558	0.338021	ko04920
Cellular Processes	Transport and catabolism	Endocytosis	20	215	0.0134575	0.482801	ko04144
Environmental Information Processing	Signal transduction	Sphingolipid signaling pathway	12	111	0.0176424	0.482801	ko04071
Human Diseases	Cancers	Prostate cancer	10	86	0.0183023	0.482801	ko05215
Genetic Information Processing	Translation	Aminoacyl-tRNA biosynthesis	7	51	0.0199941	0.482801	ko00970
Environmental Information Processing	Signal transduction	PI3K-Akt signaling pathway	19	212	0.0224956	0.482801	ko04151
Environmental Information Processing	Signal transduction	Ras signaling pathway	14	142	0.0227893	0.482801	ko04014
Human Diseases	Infectious diseases	Epithelial cell signaling in Helicobacter pylori infection	7	54	0.0266206	0.482801	ko05120
Metabolism	Lipid metabolism	Synthesis and degradation of ketone bodies	4	22	0.0294263	0.482801	ko00072
Metabolism	Xenobiotics biodegradation and metabolism	Metabolism of xenobiotics by cytochrome P450	8	68	0.0310926	0.482801	ko00980
Human Diseases	Infectious diseases	Human cytomegalovirus infection	11	107	0.0313609	0.482801	ko05163
Organismal Systems	Immune system	IL-17 signaling pathway	5	33	0.031938	0.482801	ko04657
Environmental Information Processing	Signal transduction	MAPK signaling pathway - fly	14	150	0.0344391	0.482801	ko04013
Environmental Information Processing	Signal transduction	TGF-beta signaling pathway	7	57	0.0346057	0.482801	ko04350
Organismal Systems	Endocrine system	Prolactin signaling pathway	5	34	0.0358271	0.482801	ko04917
Environmental Information Processing	Signal transduction	HIF-1 signaling pathway	9	84	0.039049	0.482801	ko04066
Human Diseases	Endocrine and metabolic diseases	Insulin resistance	9	84	0.039049	0.482801	ko04931
Genetic Information Processing	Folding, sorting and degradation	Protein processing in endoplasmic reticulum	19	226	0.0399152	0.482801	ko04141
Environmental Information Processing	Signal transduction	Hedgehog signaling pathway	6	47	0.0414568	0.482801	ko04340
Environmental Information Processing	Signal transduction	Hippo signaling pathway -fly	15	169	0.0428424	0.482801	ko04391
Human Diseases	Infectious diseases	Kaposi sarcoma-associated herpesvirus infection	8	73	0.0447825	0.485973	ko05167
